# Supplementary material for: Interplay between FLI-1 and the LDB1 complex in murine erythroleukemia cells and during megakaryopoiesis
Source: iScience. 2021 Feb 20;24(3):102210. doi: 10.1016/j.isci.2021.102210 (PMC7940982; doi:10.1016/j.isci.2021.102210)
Supplement: Table S3. Coordinates of the FLI-1 binding regions in MEL cells and megakaryocytes, related to Figures 1 and 2 [file mmc2.xlsx]

## Sheet: Table S3
Table S3: Coordinates of the FLI-1 binding regions in MEL cells and Megakaryocytes (Related to Figure 1, 2 and 4)
FLI-1 binding regions in MEL cells
Chromosome	Start	End
chr1	104792522	104793136
chr1	91458249	91458462
chr1	193274352	193274958
chr1	181784495	181784943
chr1	192956766	192957425
chr1	52207363	52207939
chr1	129965612	129966351
chr1	158675328	158675638
chr1	36976555	36977111
chr1	174456689	174457452
chr1	155261151	155261639
chr1	59823395	59823775
chr1	167741440	167741815
chr1	154749959	154750410
chr1	23390273	23390609
chr1	93355951	93356824
chr1	93436877	93437505
chr1	37062174	37062551
chr1	90173590	90174774
chr1	20810208	20810569
chr1	191511890	191512154
chr1	75207138	75207897
chr1	99666592	99666961
chr1	123464149	123464656
chr1	94830702	94831347
chr1	95698280	95698777
chr1	89110335	89110630
chr1	183074074	183074623
chr1	189039079	189039448
chr1	88051057	88051412
chr1	174306235	174306761
chr1	182780836	182781521
chr1	74282713	74283146
chr1	137616082	137616600
chr1	89652163	89652648
chr1	107559615	107560038
chr1	134926347	134926795
chr1	174147248	174147612
chr1	193813745	193814220
chr1	36320862	36321361
chr1	95520956	95521613
chr1	181580489	181580874
chr1	183262747	183263104
chr1	165313744	165314052
chr1	14809523	14809972
chr1	167145745	167146427
chr1	188982764	188983275
chr1	93976733	93977194
chr1	194886339	194886695
chr1	154465167	154465485
chr1	138994490	138994854
chr1	108297085	108298080
chr1	130988570	130989070
chr1	117378721	117378928
chr10	40171318	40172079
chr10	111012965	111013478
chr10	94028359	94028839
chr10	99503476	99503834
chr10	110757632	110757917
chr10	20774556	20774982
chr10	66667759	66668089
chr10	84012571	84013053
chr10	120212278	120212758
chr10	89158092	89158410
chr10	57817175	57817753
chr10	119803105	119803826
chr10	80140726	80141202
chr10	80960458	80960799
chr10	80065755	80066295
chr10	79896447	79896814
chr10	92544137	92544706
chr10	60915405	60915746
chr10	30338014	30338361
chr10	81090024	81090513
chr10	111409518	111409946
chr10	10868904	10869345
chr10	127961731	127962225
chr10	80844726	80845241
chr10	21138945	21139484
chr10	79495792	79496202
chr10	79622312	79622863
chr10	19855412	19855910
chr10	62473077	62473441
chr10	74764801	74765230
chr10	92901274	92901783
chr10	86147995	86148536
chr10	19606001	19606461
chr10	20916328	20916803
chr10	92587051	92587436
chr10	59128633	59129140
chr10	43485304	43486032
chr10	76369044	76369633
chr10	120123135	120123599
chr10	110539323	110539683
chr10	13121780	13122143
chr10	117501933	117502342
chr10	66327229	66327547
chr10	34634917	34635267
chr11	117153745	117154160
chr11	103713871	103714345
chr11	34016705	34017172
chr11	78864384	78865118
chr11	75671326	75671734
chr11	117103996	117104429
chr11	121420764	121421336
chr11	20678924	20679234
chr11	109721320	109721827
chr11	11736498	11737313
chr11	120266975	120267564
chr11	22713411	22713833
chr11	16876842	16878049
chr11	59450381	59450909
chr11	103297468	103298049
chr11	61416179	61416770
chr11	52118800	52119108
chr11	77928424	77929144
chr11	103243255	103243610
chr11	49625191	49625793
chr11	78585138	78586157
chr11	33963927	33964540
chr11	98966260	98966788
chr11	100752880	100753393
chr11	54615247	54615964
chr11	100586130	100586546
chr11	96854164	96854689
chr11	32442597	32442977
chr11	101346819	101347331
chr11	86406364	86406955
chr11	120449823	120450463
chr11	115954831	115955655
chr11	78645926	78646949
chr11	116397878	116398474
chr11	72837989	72838425
chr11	3907542	3908230
chr11	115573852	115574730
chr11	45669614	45669917
chr11	103036246	103036798
chr11	45668802	45669429
chr11	117690631	117691043
chr11	116358697	116359076
chr11	60748654	60749395
chr11	94873463	94873890
chr11	6527733	6528275
chr11	79454294	79454966
chr11	75346352	75347108
chr11	79027450	79028101
chr11	69394336	69395133
chr11	70246633	70247082
chr11	120434310	120435016
chr11	102331236	102331816
chr11	79894591	79894924
chr11	118151616	118151980
chr11	119352588	119353221
chr11	96638822	96639247
chr11	60727082	60727812
chr11	86570595	86571555
chr11	6100057	6100638
chr11	75992750	75993354
chr11	107340587	107341115
chr11	76891710	76892159
chr11	62692892	62693209
chr11	45768839	45769152
chr11	44283589	44284353
chr11	93829334	93830052
chr11	83115966	83116366
chr11	58680311	58681029
chr11	19824106	19824567
chr11	54335996	54336475
chr11	75492269	75492935
chr11	70452333	70452903
chr11	98261501	98261935
chr11	69979716	69980153
chr11	106248858	106249611
chr11	72812102	72812727
chr11	79152899	79153321
chr11	48630500	48630856
chr11	106650052	106650664
chr11	3813905	3814573
chr11	94851976	94852332
chr11	101518867	101519344
chr11	115937887	115938684
chr11	94850905	94851474
chr11	120091035	120091515
chr11	77056460	77056749
chr11	87568123	87568672
chr11	120789732	120790166
chr11	78793773	78794166
chr11	96838963	96839550
chr11	77053142	77053531
chr11	106243634	106244260
chr11	79336974	79337444
chr11	104154459	104154956
chr11	79101033	79101367
chr11	95549805	95550151
chr11	79099621	79100398
chr11	116477021	116477380
chr11	104457762	104458139
chr11	16904732	16905389
chr11	116230717	116231499
chr11	106459590	106460212
chr11	106332891	106333410
chr11	68667621	68668104
chr11	20130989	20131625
chr11	43541386	43541794
chr11	62743255	62743729
chr11	51357821	51358407
chr11	87073144	87073554
chr11	18863237	18863625
chr11	107278370	107278996
chr11	119717913	119718410
chr11	78890037	78890376
chr11	117195163	117196036
chr11	18824798	18825403
chr11	108107531	108108077
chr11	108105546	108105980
chr12	63118444	63119026
chr12	78196120	78196926
chr12	25875251	25875540
chr12	83326770	83327270
chr12	32681693	32682286
chr12	17722467	17722869
chr12	8528164	8528820
chr12	113837183	113837827
chr12	71333196	71333617
chr12	103218414	103218747
chr12	77638326	77638859
chr12	8929959	8930482
chr12	113912782	113913311
chr12	82046260	82046717
chr12	85028779	85029260
chr12	3235172	3235599
chr12	101122415	101122771
chr12	101425604	101425934
chr12	8680405	8680847
chr12	82120007	82120351
chr12	77419789	77420603
chr12	88175323	88175846
chr12	101746844	101747218
chr12	86598111	86598649
chr12	85516577	85517049
chr12	113183113	113183708
chr12	86284983	86285532
chr12	82585941	82586325
chr12	4686715	4687254
chr12	3173254	3173874
chr12	107175328	107175870
chr12	16028186	16028701
chr12	62170952	62171166
chr13	9938410	9938823
chr13	14857558	14857778
chr13	91693513	91693834
chr13	104802546	104802891
chr13	36292267	36292694
chr13	58617594	58618192
chr13	13952982	13953344
chr13	114660554	114660908
chr13	107890915	107891525
chr13	45538500	45538965
chr13	41004447	41004743
chr13	40995326	40995789
chr13	96427230	96427615
chr13	97467649	97468234
chr13	34193715	34194116
chr13	12504255	12504814
chr13	96404512	96404818
chr13	96482858	96483205
chr13	21998849	21999200
chr13	62960535	62960873
chr13	59871118	59871623
chr13	49748119	49748824
chr13	61037830	61038326
chr13	54691653	54692021
chr13	90228931	90229412
chr13	59923983	59924889
chr13	100873911	100874188
chr13	41096234	41096613
chr13	74345955	74346336
chr13	55470861	55471265
chr13	3610021	3610647
chr13	49516204	49516619
chr13	24005663	24006313
chr13	49338111	49338583
chr13	13863372	13863701
chr13	60844663	60844993
chr13	66400835	66401210
chr13	107528059	107528546
chr13	13630827	13631382
chr13	45550903	45551466
chr13	37810114	37810606
chr13	90745306	90745524
chr13	79946897	79947104
chr14	91085909	91086273
chr14	26336716	26337154
chr14	58551876	58552480
chr14	79921396	79921964
chr14	50611059	50611409
chr14	21703989	21704753
chr14	76968988	76969584
chr14	55211012	55211373
chr14	32982055	32982531
chr14	15182072	15182553
chr14	26514438	26515052
chr14	27488962	27489538
chr14	55305483	55306177
chr14	58042759	58043044
chr14	37668974	37669349
chr14	55045169	55046038
chr14	20901634	20902116
chr14	79986872	79987267
chr14	34016010	34016417
chr14	51684472	51684785
chr14	76228682	76229059
chr14	52013534	52013873
chr14	70456816	70457216
chr14	73523465	73523936
chr14	56011226	56011731
chr14	79935155	79935562
chr14	66837664	66837991
chr14	115345515	115346004
chr14	104736020	104736400
chr14	40682479	40682972
chr15	96608565	96609170
chr15	96597420	96598016
chr15	94282796	94283899
chr15	38496896	38497862
chr15	12297301	12297978
chr15	96574524	96574949
chr15	11964046	11964585
chr15	36144396	36144877
chr15	90914372	90914598
chr15	101150903	101151907
chr15	83263123	83263535
chr15	78098259	78098674
chr15	31229055	31229538
chr15	73476020	73476488
chr15	100978287	100978870
chr15	100536495	100537219
chr15	39789191	39789599
chr15	66656919	66657509
chr15	80875761	80876053
chr15	102038352	102038834
chr15	103088805	103089133
chr15	62052482	62052999
chr15	97192070	97192688
chr15	36109196	36109675
chr15	102180976	102181412
chr15	75900123	75900675
chr15	101681147	101681562
chr15	12754300	12754778
chr15	10415493	10415886
chr15	75771199	75771569
chr15	31531522	31532134
chr15	8059140	8059577
chr15	97923624	97923970
chr15	78156220	78156694
chr15	36724092	36724577
chr15	81958106	81958553
chr15	5066088	5066855
chr15	25913704	25914280
chr15	34372799	34373370
chr15	78401951	78402501
chr15	11925599	11926077
chr15	98661829	98662289
chr15	89328053	89328643
chr15	100496567	100497288
chr15	98397998	98398545
chr15	12246856	12247429
chr15	101000199	101000734
chr15	97173474	97173766
chr15	38129129	38129655
chr15	101167108	101167783
chr15	99163267	99163897
chr15	77630888	77631171
chr15	97494098	97494838
chr15	59094868	59095544
chr15	97420989	97422159
chr16	42456671	42457085
chr16	90044365	90044784
chr16	91789897	91790495
chr16	18460085	18460688
chr16	18159355	18159941
chr16	44962858	44963225
chr16	91086855	91087275
chr16	8529834	8530600
chr16	32509497	32510084
chr16	11078495	11078979
chr16	57241902	57242274
chr16	33261532	33262207
chr16	30587549	30588124
chr16	18811852	18812527
chr16	30310721	30311078
chr16	15594472	15594829
chr16	98073303	98073682
chr16	4559655	4560025
chr16	87432601	87433018
chr16	38522387	38523264
chr16	32430815	32431132
chr16	11203148	11203655
chr16	20651493	20651827
chr16	4414301	4414932
chr16	90197486	90198064
chr16	34738772	34739337
chr16	49800143	49800729
chr16	45025466	45025916
chr16	92715727	92716183
chr16	96082654	96083619
chr16	95660652	95661224
chr16	75343839	75344208
chr17	18939514	18939727
chr17	5614998	5615495
chr17	48673543	48674161
chr17	51132697	51133359
chr17	11981281	11981940
chr17	63086753	63087123
chr17	7031885	7032646
chr17	80325189	80325749
chr17	6172752	6173361
chr17	26142532	26143151
chr17	57429564	57430533
chr17	33703182	33703602
chr17	29637831	29638188
chr17	27117964	27118323
chr17	20498828	20499039
chr17	29232302	29232830
chr17	87848347	87848682
chr17	47732230	47732868
chr17	17762010	17762602
chr17	34092512	34093100
chr17	24664614	24665173
chr17	71351455	71351832
chr17	56748879	56749372
chr17	27479071	27479640
chr17	21559916	21560407
chr17	15079929	15080717
chr17	34046243	34046548
chr17	25321107	25321738
chr17	87424695	87425069
chr17	69766529	69767008
chr17	74888532	74888894
chr17	25376328	25377038
chr17	6106326	6106649
chr17	23735784	23736341
chr17	48548007	48548430
chr17	34347589	34347894
chr17	84580735	84581468
chr17	83677352	83677913
chr17	46111457	46111758
chr17	35917329	35917647
chr17	4626133	4626736
chr17	59062086	59062609
chr17	47432114	47432634
chr17	86421242	86421632
chr17	61068275	61068494
chr18	78394843	78395281
chr18	31694304	31694653
chr18	68625006	68625697
chr18	66704931	66705168
chr18	55266563	55267074
chr18	75198238	75198658
chr18	22349279	22349498
chr18	39651069	39651524
chr18	61336626	61337137
chr18	36829639	36830158
chr18	46901063	46901482
chr18	10617596	10618018
chr18	35758109	35758470
chr18	34490576	34490935
chr18	60676748	60677284
chr18	38085463	38086071
chr18	75662509	75662872
chr18	50187848	50188288
chr18	32684114	32684552
chr18	3270532	3271224
chr18	64759125	64759725
chr18	80580695	80581152
chr18	70214825	70215151
chr18	75438247	75438684
chr18	75421857	75422387
chr19	51542918	51543304
chr19	8094515	8094877
chr19	16552595	16553130
chr19	57723095	57723724
chr19	5802601	5802989
chr19	55358603	55359158
chr19	44299968	44300732
chr19	53406484	53407165
chr19	29505052	29506235
chr19	43926312	43927010
chr19	37635937	37636463
chr19	45132570	45133327
chr19	53539139	53539489
chr19	46684016	46684370
chr19	5433518	5434056
chr19	29492431	29493989
chr19	41977415	41977756
chr19	45864921	45865374
chr19	42251234	42252003
chr19	10636005	10636490
chr19	43753661	43754564
chr19	5389454	5390047
chr19	36909260	36909906
chr19	9974017	9974394
chr19	4839328	4839651
chr19	45823826	45824420
chr19	41970378	41970962
chr19	29722656	29723473
chr19	4012440	4013032
chr19	44220467	44221252
chr19	47164937	47165459
chr19	5609870	5610272
chr19	44637086	44637609
chr19	45437653	45438304
chr19	37000194	37000594
chr19	54018483	54019098
chr19	47805502	47805957
chr19	41556024	41556360
chr19	7092265	7093173
chr19	42163380	42164157
chr19	46962299	46963284
chr19	57432840	57433473
chr19	29715134	29717338
chr19	57674946	57675474
chr19	44355146	44355786
chr19	29579617	29580663
chr19	56874486	56874994
chr19	29749788	29750602
chr19	5817931	5818450
chr19	56584293	56584609
chr19	46529092	46530106
chr19	37568451	37568798
chr19	15912125	15912529
chr19	32346995	32347509
chr2	99623437	99623799
chr2	76904124	76904476
chr2	70777231	70777660
chr2	45040779	45041077
chr2	4354088	4354473
chr2	145924867	145925514
chr2	22671651	22672249
chr2	33112414	33112763
chr2	152615142	152615741
chr2	62278990	62279690
chr2	163054678	163055267
chr2	164347259	164347763
chr2	38388690	38389439
chr2	93193949	93194313
chr2	52234235	52234792
chr2	79110361	79110839
chr2	119925639	119925990
chr2	90923034	90923499
chr2	34832794	34833096
chr2	169980421	169980762
chr2	104944157	104944667
chr2	3403334	3403650
chr2	174427761	174428165
chr2	144024436	144024939
chr2	6141036	6141610
chr2	91867907	91868387
chr2	84682185	84682568
chr2	165155160	165155602
chr2	153321553	153321880
chr2	174279145	174279584
chr2	132337904	132338437
chr2	32094612	32094973
chr2	32570520	32571030
chr2	112108003	112108361
chr2	166619010	166619381
chr2	91933713	91934078
chr2	57481894	57482276
chr2	34655534	34655878
chr2	52601281	52601659
chr2	91489615	91490397
chr2	18314336	18314651
chr2	26758214	26758648
chr2	31428031	31428421
chr2	34681583	34682110
chr2	28915548	28915988
chr2	31007620	31008092
chr2	90744722	90745072
chr2	164736972	164737594
chr2	22923502	22923864
chr2	25110756	25111086
chr2	128955078	128955775
chr2	30060945	30061545
chr2	168055683	168056212
chr2	3430085	3430504
chr2	167246978	167247702
chr2	30092884	30093291
chr2	172265698	172266042
chr2	181315686	181316085
chr2	125973479	125973835
chr2	112214771	112215173
chr2	165780289	165780689
chr2	151356019	151356394
chr2	160685870	160686689
chr2	22464049	22464262
chr2	167160591	167160902
chr2	90406213	90406714
chr2	153436676	153437012
chr2	35382129	35382553
chr2	32350708	32351097
chr2	27887347	27887734
chr2	107071841	107072374
chr2	166267216	166267580
chr2	13334969	13335612
chr2	30917652	30918143
chr2	123829322	123829640
chr2	13312619	13313171
chr2	166191415	166191768
chr2	6632191	6632495
chr3	158536803	158537099
chr3	152786708	152786981
chr3	134028862	134029355
chr3	51804014	51804449
chr3	132410561	132411293
chr3	79051951	79052453
chr3	78831835	78832424
chr3	84518884	84519334
chr3	51531865	51532233
chr3	133002334	133002794
chr3	97058932	97059312
chr3	79710914	79711652
chr3	98103368	98104042
chr3	96550627	96551131
chr3	94655494	94655946
chr3	94858126	94859427
chr3	89647171	89647475
chr3	99068536	99069214
chr3	27092553	27093096
chr3	157238462	157238739
chr3	103644745	103645345
chr3	88994245	88994837
chr3	97741447	97741812
chr3	105611258	105611768
chr3	96367906	96369072
chr3	96077398	96078094
chr3	95465418	95466625
chr3	102934005	102934689
chr3	95709944	95710494
chr3	94939115	94940553
chr3	94819267	94820481
chr3	95463233	95464287
chr3	115710987	115711359
chr3	95698195	95699010
chr3	95086765	95088044
chr3	137806354	137807052
chr3	103718199	103718457
chr3	95558617	95559313
chr3	94845571	94847584
chr3	132346777	132347150
chr3	10440042	10440372
chr3	95542534	95544153
chr3	96531219	96531589
chr3	94937031	94938157
chr3	95861251	95862163
chr3	89222202	89223002
chr3	96361496	96362362
chr3	94690635	94691412
chr3	95675063	95675753
chr3	99965871	99966761
chr3	69525588	69526138
chr3	88383289	88383956
chr3	79394908	79395639
chr3	108374336	108374852
chr3	90017346	90017859
chr3	132754623	132754999
chr3	95021402	95022505
chr3	95237898	95238373
chr3	96023206	96023926
chr3	95462083	95462922
chr3	95976034	95976801
chr3	94640910	94641500
chr3	96097216	96098366
chr3	96360675	96361483
chr3	96001058	96002212
chr3	89714909	89715509
chr3	95116215	95117150
chr3	87704905	87705834
chr3	95454119	95455077
chr3	116567928	116568526
chr3	90390644	90391205
chr3	95449172	95449806
chr3	84264718	84265372
chr3	84748847	84749279
chr3	94615581	94615842
chr3	137620597	137621337
chr3	152613163	152613554
chr3	58862911	58863253
chr3	19158556	19158954
chr3	152591568	152592041
chr3	115522771	115523145
chr3	60588971	60589540
chr3	101296915	101297510
chr3	28200150	28200872
chr3	124931175	124931504
chr3	140613381	140613632
chr3	153082760	153083104
chr3	61836667	61837004
chr4	33873761	33874285
chr4	82174403	82174756
chr4	134157467	134158268
chr4	132968873	132969465
chr4	133262786	133263199
chr4	8127363	8127741
chr4	136208737	136209351
chr4	124449423	124449939
chr4	11648409	11648968
chr4	130476946	130477406
chr4	125787477	125788460
chr4	140372242	140372776
chr4	135733366	135734302
chr4	40728013	40728585
chr4	59907886	59908225
chr4	130469828	130470354
chr4	126146222	126146620
chr4	115690491	115691027
chr4	115796234	115796745
chr4	41071268	41071756
chr4	115747355	115747994
chr4	117354744	117355073
chr4	94223353	94223700
chr4	40895280	40895785
chr4	118992907	118993473
chr4	48486110	48486614
chr4	140634015	140634525
chr4	21806618	21806995
chr4	86221114	86221798
chr4	147242739	147243350
chr4	154998539	154998973
chr4	115725839	115726414
chr4	116792944	116793397
chr4	88858038	88858437
chr4	132083779	132084241
chr4	136943861	136944698
chr4	134316575	134317132
chr4	82919313	82920271
chr4	128911644	128912193
chr4	154720432	154720727
chr4	49594067	49594500
chr4	149930390	149930883
chr4	3587079	3587484
chr4	45333323	45333671
chr4	139111994	139112289
chr4	128406975	128407312
chr4	59876636	59877188
chr4	20909761	20910106
chr4	134222043	134222663
chr4	70619761	70620117
chr5	68806845	68807178
chr5	76157832	76158364
chr5	45683499	45684078
chr5	149648540	149649112
chr5	46879644	46880205
chr5	32069099	32069889
chr5	20508403	20509084
chr5	124716727	124717479
chr5	23399917	23400461
chr5	66292098	66292622
chr5	144518854	144519235
chr5	34024301	34025120
chr5	8916975	8917491
chr5	20901034	20901406
chr5	116103119	116103568
chr5	33381809	33382147
chr5	105864464	105864924
chr5	108834535	108834900
chr5	139642782	139643185
chr5	30290056	30290483
chr5	20403204	20403676
chr5	136189114	136189768
chr5	117583343	117583982
chr5	92429804	92430123
chr5	3669850	3670616
chr5	3354282	3354823
chr5	144865849	144866476
chr5	116478960	116479582
chr5	125083936	125084513
chr5	89153140	89153625
chr5	31218302	31218954
chr5	141093708	141094188
chr5	23294897	23295437
chr5	138668595	138668964
chr5	24011365	24011952
chr5	23871302	23872100
chr5	32000630	32001157
chr5	135644528	135644900
chr5	86601889	86602223
chr5	114221674	114222096
chr5	31999961	32000314
chr5	22055860	22056338
chr5	125870039	125870376
chr5	101227483	101227879
chr5	96638400	96638878
chr5	152453645	152454019
chr5	138557985	138558354
chr5	91201070	91201683
chr5	20388065	20388582
chr5	118694912	118695294
chr5	137462436	137463038
chr5	148671842	148672399
chr5	30061991	30062620
chr5	116474295	116474637
chr5	130647279	130647750
chr5	121654280	121654829
chr5	135845430	135845942
chr5	35002699	35003061
chr5	92738747	92739151
chr5	46060694	46061063
chr5	88982979	88983505
chr5	34511519	34512047
chr5	152170894	152171750
chr5	138611970	138612437
chr5	20560059	20560576
chr5	30967679	30968106
chr5	140209957	140210456
chr5	75340110	75340522
chr5	35378464	35378890
chr5	35285991	35286598
chr5	20447113	20447467
chr5	135449999	135450510
chr5	98447033	98447619
chr5	65871661	65872216
chr5	124469325	124469712
chr5	31899066	31899559
chr5	118933478	118934065
chr5	102474117	102474411
chr5	42197481	42197954
chr5	140171338	140171668
chr5	30228248	30228565
chr5	30220286	30220791
chr5	148469413	148469986
chr5	33293306	33293721
chr5	140684571	140685216
chr5	148422895	148423284
chr6	118721095	118721531
chr6	125826793	125827274
chr6	134136209	134136651
chr6	47599119	47600470
chr6	116236963	116237320
chr6	88056651	88057183
chr6	132413615	132413966
chr6	142725360	142725800
chr6	70761936	70762317
chr6	128795308	128795742
chr6	124325404	124326004
chr6	120804397	120804974
chr6	90568047	90568777
chr6	117866685	117867192
chr6	13567099	13567621
chr6	136879126	136879741
chr6	125102101	125102905
chr6	34819348	34819840
chr6	88152979	88153431
chr6	42304302	42304667
chr6	142754834	142755329
chr6	126798925	126799576
chr6	120313949	120314724
chr6	148844622	148845141
chr6	91827866	91828293
chr6	115758684	115759183
chr6	124915363	124915762
chr6	69466177	69466527
chr6	149136975	149137395
chr6	86634402	86634675
chr6	49023666	49023946
chr6	120785699	120786269
chr6	83070921	83071289
chr6	124958594	124959118
chr6	123238945	123239387
chr6	72339575	72340115
chr6	52792526	52792953
chr6	17585788	17586300
chr6	38483277	38483671
chr6	34824256	34825002
chr6	115718264	115718542
chr6	117850113	117850501
chr6	68063844	68064142
chr6	30662526	30662942
chr6	88024841	88025409
chr6	127218171	127218516
chr6	72831218	72831659
chr6	131303444	131304028
chr6	108486883	108487206
chr6	82852549	82852992
chr6	119327422	119328118
chr6	3072200	3072567
chr6	32923629	32923888
chr6	84277910	84278290
chr6	84833180	84833526
chr7	84177207	84177669
chr7	142785469	142785977
chr7	109466301	109466662
chr7	31787649	31788043
chr7	135001647	135002258
chr7	85944681	85945090
chr7	56114615	56115169
chr7	16880113	16880813
chr7	133776043	133776407
chr7	52596690	52597076
chr7	151678630	151679216
chr7	29166804	29167527
chr7	26468313	26468989
chr7	26474586	26475117
chr7	19663030	19663698
chr7	150192098	150192722
chr7	52392750	52393220
chr7	4474761	4475189
chr7	26023059	26023546
chr7	149718965	149719573
chr7	54263589	54263977
chr7	133935917	133936313
chr7	134185900	134186242
chr7	51809023	51809655
chr7	29135580	29135875
chr7	129210522	129211050
chr7	135019908	135020556
chr7	4744444	4744803
chr7	54051206	54051729
chr7	16531233	16531681
chr7	52765570	52765951
chr7	129276392	129276722
chr7	87405796	87406279
chr7	150659436	150659735
chr7	3581276	3581685
chr7	134234438	134235513
chr7	19609109	19609710
chr7	150190477	150191055
chr7	148633104	148633532
chr7	26465235	26465925
chr7	109213405	109213906
chr7	25668980	25669592
chr7	87679286	87679738
chr7	95425902	95426367
chr7	53178166	53178764
chr7	148132534	148133309
chr7	17575346	17575767
chr7	52890649	52891014
chr7	95572288	95572857
chr7	133599780	133600318
chr7	16860667	16861125
chr7	133500504	133501099
chr7	118158483	118158773
chr7	134324179	134324733
chr7	5052912	5053227
chr7	13888123	13888512
chr7	86508006	86508891
chr7	128018671	128019090
chr7	146342562	146343087
chr7	118084392	118084960
chr7	105208374	105208725
chr7	75334133	75334609
chr8	123711503	123712054
chr8	120072246	120072740
chr8	74878021	74878740
chr8	124838813	124839239
chr8	74792094	74792671
chr8	125241522	125242909
chr8	10945993	10946590
chr8	125235656	125236725
chr8	108128469	108129023
chr8	13685287	13685906
chr8	125974706	125975199
chr8	119787176	119787751
chr8	113452859	113453419
chr8	3711491	3712118
chr8	86280528	86280841
chr8	127390435	127391047
chr8	125393381	125393870
chr8	125224258	125225278
chr8	126330843	126331344
chr8	73300910	73301454
chr8	114167858	114168157
chr8	4325354	4325678
chr8	87224961	87225805
chr8	116159530	116159997
chr8	87904699	87905232
chr8	125566147	125566720
chr8	86628574	86628922
chr8	109580458	109581089
chr8	126545297	126545606
chr8	107850009	107850352
chr8	127386733	127387364
chr8	74743352	74743773
chr8	72314802	72315279
chr8	127044400	127044817
chr8	112089409	112090197
chr8	125748316	125748848
chr8	125930705	125931071
chr8	124900092	124900608
chr8	86131827	86132228
chr8	4677197	4678101
chr8	18594761	18595199
chr8	127536274	127536904
chr8	86780325	86780887
chr8	69210278	69210693
chr8	123010813	123011178
chr8	127097503	127097937
chr8	87490496	87491087
chr8	113551444	113552067
chr8	126321714	126322229
chr8	74675582	74676049
chr8	121947631	121948023
chr8	84911533	84911945
chr8	129357298	129357872
chr8	13740504	13740814
chr8	126311294	126311920
chr8	122496369	122496926
chr8	47680968	47681430
chr8	66329512	66329720
chr8	97158032	97158499
chr8	111135737	111136328
chr8	59694991	59695205
chr8	40495890	40496246
chr9	40881529	40882089
chr9	51901258	51901706
chr9	15199518	15200699
chr9	96299721	96300305
chr9	60393094	60393653
chr9	104989491	104989823
chr9	66468245	66468850
chr9	20987623	20988610
chr9	53230324	53231000
chr9	7780773	7781561
chr9	65376199	65376662
chr9	37374504	37374999
chr9	13246633	13247370
chr9	15093571	15094489
chr9	110568355	110568846
chr9	20765830	20766426
chr9	19379707	19379967
chr9	20843717	20844789
chr9	106062129	106062553
chr9	34925050	34925587
chr9	13553009	13554508
chr9	21806784	21808568
chr9	20264217	20265135
chr9	56266593	56267158
chr9	64585407	64585913
chr9	20935296	20936265
chr9	103965399	103965779
chr9	44575842	44576163
chr9	20877752	20878613
chr9	20296702	20297716
chr9	20325721	20326646
chr9	15084208	15084889
chr9	59201119	59201512
chr9	21396120	21397548
chr9	44169398	44169919
chr9	50425160	50425830
chr9	20448776	20449975
chr9	15161856	15162905
chr9	108410212	108410590
chr9	18096361	18097690
chr9	7184077	7184726
chr9	44773486	44773823
chr9	20411662	20412316
chr9	20692252	20693471
chr9	107884884	107885635
chr9	3403584	3404040
chr9	98389897	98390234
chr9	64584051	64584718
chr9	107671723	107672258
chr9	20952750	20953772
chr9	69857493	69857942
chr9	21728174	21729197
chr9	107873956	107874482
chr9	123832633	123834483
chr9	19607500	19607854
chr9	53411554	53411983
chr9	22185331	22185627
chr9	20008171	20008698
chr9	102479821	102480263
chr9	66353250	66353685
chr9	42904234	42904777
chr9	49597544	49597901
chr9	42269700	42270147
chr9	21156386	21157636
chr9	62113133	62113583
chr9	57268901	57269377
chr9	7154375	7154766
chr9	122996624	122997189
chr9	119771911	119772303
chr9	66861286	66861903
chr9	48366730	48367228
chr9	66142670	66143148
chr9	14363701	14364597
chr9	32088070	32088491
chr9	62456248	62456605
chr9	13340844	13341678
chr9	16019725	16020246
chr9	13896595	13897964
chr9	61513874	61514308
chrX	119944862	119945213
chrX	139011790	139012449
chrX	49348292	49348509
chrX	131098847	131099312
chrX	71061889	71062348
chrX	71156931	71157495
chrX	71211454	71212002
chrX	93152142	93152700
chrX	101176440	101176826
chrX	133572396	133572773
chrX	93434947	93435470
chrX	154033865	154034271
chrX	39264966	39265356
chrX	13038536	13038980
chrX	104445724	104446184
chrX	71489201	71489730
chrX	72919115	72919982
chrX	107070568	107070785
chrX	62147172	62147385
chrX	25192953	25193277
chrX	107484029	107484389
chrX	118768080	118768786
chrY	327934	328297
chrY	1295457	1295734
Common binding regions in MEL
Chromosome	Start	End
chr1	182780836	182781521
chr1	174456689	174457452
chr1	129965612	129966351
chr1	36976555	36977111
chr1	108297085	108298080
chr1	52207363	52207939
chr1	181784495	181784943
chr1	59823395	59823775
chr1	193274352	193274958
chr1	95520956	95521613
chr1	192956766	192957425
chr1	158675328	158675638
chr1	154465167	154465485
chr1	36320862	36321361
chr2	152615142	152615741
chr2	145924867	145925514
chr2	90406213	90406714
chr2	174427761	174428165
chr2	38388690	38389439
chr2	32350708	32351097
chr2	13312619	13313171
chr2	6632191	6632495
chr2	174279145	174279584
chr2	107071841	107072374
chr2	30917652	30918143
chr2	79110361	79110839
chr2	132337904	132338437
chr2	160685870	160686689
chr2	153321553	153321880
chr2	112214771	112215173
chr2	32094612	32094973
chr2	93193949	93194313
chr2	163054678	163055267
chr2	33112414	33112763
chr2	151356019	151356394
chr2	4354088	4354473
chr2	22671651	22672249
chr2	84682185	84682568
chr2	165780289	165780689
chr2	45040779	45041077
chr2	35382129	35382553
chr3	87704905	87705834
chr3	96367906	96369072
chr3	79710914	79711652
chr3	132410561	132411293
chr3	99068536	99069214
chr3	137620597	137621337
chr3	84264718	84265372
chr3	96097216	96098366
chr3	94939115	94940553
chr3	152591568	152592041
chr3	95465418	95466625
chr3	94858126	94859427
chr3	95116215	95117150
chr3	28200150	28200872
chr3	116567928	116568526
chr3	105611258	105611768
chr3	133002334	133002794
chr3	98103368	98104042
chr3	134028862	134029355
chr3	60588971	60589540
chr3	78831835	78832424
chr3	152613163	152613554
chr3	97058932	97059312
chr3	58862911	58863253
chr3	27092553	27093096
chr3	88994245	88994837
chr3	115522771	115523145
chr3	102934005	102934689
chr3	140613381	140613632
chr4	82919313	82920271
chr4	33873761	33874285
chr4	124449423	124449939
chr4	135733366	135734302
chr4	11648409	11648968
chr4	49594067	49594500
chr4	130469828	130470354
chr4	136208737	136209351
chr4	134316575	134317132
chr4	8127363	8127741
chr4	40728013	40728585
chr4	88858038	88858437
chr4	132083779	132084241
chr4	126146222	126146620
chr4	134157467	134158268
chr4	130476946	130477406
chr4	140372242	140372776
chr4	128911644	128912193
chr4	154720432	154720727
chr4	3587079	3587484
chr4	59876636	59877188
chr4	132968873	132969465
chr5	20508403	20509084
chr5	31218302	31218954
chr5	125083936	125084513
chr5	116478960	116479582
chr5	117583343	117583982
chr5	144865849	144866476
chr5	32069099	32069889
chr5	24011365	24011952
chr5	66292098	66292622
chr5	148469413	148469986
chr5	45683499	45684078
chr5	136189114	136189768
chr5	105864464	105864924
chr5	124716727	124717479
chr5	89153140	89153625
chr5	20403204	20403676
chr5	34024301	34025120
chr5	30220286	30220791
chr5	140209957	140210456
chr5	138668595	138668964
chr5	140684571	140685216
chr5	91201070	91201683
chr5	124469325	124469712
chr5	108834535	108834900
chr5	33293306	33293721
chr5	76157832	76158364
chr5	23294897	23295437
chr5	35378464	35378890
chr5	35285991	35286598
chr5	102474117	102474411
chr5	46879644	46880205
chr5	65871661	65872216
chr5	130647279	130647750
chr5	30290056	30290483
chr5	96638400	96638878
chr5	42197481	42197954
chr5	135449999	135450510
chr5	3354282	3354823
chr5	140171338	140171668
chr5	31899066	31899559
chr5	8916975	8917491
chr5	20447113	20447467
chr5	23871302	23872100
chr5	118933478	118934065
chr6	119327422	119328118
chr6	17585788	17586300
chr6	90568047	90568777
chr6	88056651	88057183
chr6	72339575	72340115
chr6	134136209	134136651
chr6	116236963	116237320
chr6	13567099	13567621
chr6	34824256	34825002
chr6	142754834	142755329
chr6	118721095	118721531
chr6	124325404	124326004
chr6	120804397	120804974
chr6	142725360	142725800
chr6	34819348	34819840
chr6	88152979	88153431
chr6	82852549	82852992
chr6	123238945	123239387
chr6	42304302	42304667
chr6	84277910	84278290
chr6	115718264	115718542
chr6	30662526	30662942
chr6	84833180	84833526
chr7	16880113	16880813
chr7	118084392	118084960
chr7	151678630	151679216
chr7	150190477	150191055
chr7	133500504	133501099
chr7	133599780	133600318
chr7	52392750	52393220
chr7	128018671	128019090
chr7	150192098	150192722
chr7	95572288	95572857
chr7	142785469	142785977
chr7	26465235	26465925
chr7	56114615	56115169
chr7	26474586	26475117
chr7	16860667	16861125
chr7	75334133	75334609
chr7	85944681	85945090
chr7	26023059	26023546
chr7	86508006	86508891
chr7	87679286	87679738
chr7	133776043	133776407
chr8	87224961	87225805
chr8	126321714	126322229
chr8	125224258	125225278
chr8	74792094	74792671
chr8	111135737	111136328
chr8	87490496	87491087
chr8	10945993	10946590
chr8	84911533	84911945
chr8	123010813	123011178
chr8	125235656	125236725
chr8	87904699	87905232
chr8	127390435	127391047
chr8	113452859	113453419
chr8	119787176	119787751
chr8	108128469	108129023
chr8	3711491	3712118
chr8	122496369	122496926
chr8	125974706	125975199
chr8	18594761	18595199
chr8	120072246	120072740
chr8	97158032	97158499
chr9	15093571	15094489
chr9	21156386	21157636
chr9	20843717	20844789
chr9	15199518	15200699
chr9	107884884	107885635
chr9	21728174	21729197
chr9	123832633	123834483
chr9	60393094	60393653
chr9	66142670	66143148
chr9	13340844	13341678
chr9	110568355	110568846
chr9	57268901	57269377
chr9	40881529	40882089
chr9	66861286	66861903
chr9	42904234	42904777
chr9	14363701	14364597
chr9	66468245	66468850
chr9	7780773	7781561
chr9	66353250	66353685
chr9	32088070	32088491
chr9	37374504	37374999
chr9	107873956	107874482
chr9	61513874	61514308
chr9	65376199	65376662
chr9	62113133	62113583
chr9	64584051	64584718
chr9	98389897	98390234
chr9	19607500	19607854
chr9	42269700	42270147
chr9	51901258	51901706
chr9	53230324	53231000
chr9	69857493	69857942
chr10	40171318	40172079
chr10	20916328	20916803
chr10	94028359	94028839
chr10	76369044	76369633
chr10	43485304	43486032
chr10	120212278	120212758
chr10	19606001	19606461
chr10	62473077	62473441
chr10	80844726	80845241
chr10	84012571	84013053
chr10	57817175	57817753
chr10	74764801	74765230
chr10	111012965	111013478
chr10	20774556	20774982
chr10	117501933	117502342
chr10	19855412	19855910
chr10	120123135	120123599
chr10	80960458	80960799
chr10	66327229	66327547
chr10	80140726	80141202
chr10	79495792	79496202
chr10	92587051	92587436
chr11	78585138	78586157
chr11	16876842	16878049
chr11	78645926	78646949
chr11	115937887	115938684
chr11	61416179	61416770
chr11	115954831	115955655
chr11	106332891	106333410
chr11	60748654	60749395
chr11	18824798	18825403
chr11	33963927	33964540
chr11	78864384	78865118
chr11	70452333	70452903
chr11	121420764	121421336
chr11	20130989	20131625
chr11	102331236	102331816
chr11	115573852	115574730
chr11	79099621	79100398
chr11	11736498	11737313
chr11	120266975	120267564
chr11	106243634	106244260
chr11	49625191	49625793
chr11	103713871	103714345
chr11	96854164	96854689
chr11	116230717	116231499
chr11	103297468	103298049
chr11	100752880	100753393
chr11	16904732	16905389
chr11	59450381	59450909
chr11	68667621	68668104
chr11	70246633	70247082
chr11	34016705	34017172
chr11	51357821	51358407
chr11	79894591	79894924
chr11	62743255	62743729
chr11	78793773	78794166
chr11	116477021	116477380
chr11	106459590	106460212
chr11	6527733	6528275
chr11	104154459	104154956
chr11	101346819	101347331
chr11	108107531	108108077
chr11	69979716	69980153
chr11	98966260	98966788
chr11	94873463	94873890
chr11	108105546	108105980
chr11	22713411	22713833
chr11	45669614	45669917
chr11	18863237	18863625
chr11	45668802	45669429
chr11	117690631	117691043
chr11	52118800	52119108
chr11	116397878	116398474
chr12	113837183	113837827
chr12	78196120	78196926
chr12	83326770	83327270
chr12	3173254	3173874
chr12	113183113	113183708
chr12	77419789	77420603
chr12	4686715	4687254
chr12	8528164	8528820
chr12	71333196	71333617
chr12	85516577	85517049
chr12	88175323	88175846
chr12	32681693	32682286
chr12	86284983	86285532
chr12	8929959	8930482
chr12	107175328	107175870
chr13	13630827	13631382
chr13	12504255	12504814
chr13	97467649	97468234
chr13	45550903	45551466
chr13	34193715	34194116
chr13	59871118	59871623
chr13	107528059	107528546
chr13	96482858	96483205
chr13	49338111	49338583
chr13	24005663	24006313
chr13	104802546	104802891
chr13	107890915	107891525
chr13	40995326	40995789
chr13	9938410	9938823
chr13	37810114	37810606
chr13	60844663	60844993
chr13	41004447	41004743
chr13	96404512	96404818
chr13	114660554	114660908
chr13	96427230	96427615
chr14	21703989	21704753
chr14	55045169	55046038
chr14	73523465	73523936
chr14	26514438	26515052
chr14	56011226	56011731
chr14	58551876	58552480
chr14	76968988	76969584
chr14	32982055	32982531
chr15	101150903	101151907
chr15	97494098	97494838
chr15	59094868	59095544
chr15	11964046	11964585
chr15	97420989	97422159
chr15	94282796	94283899
chr15	89328053	89328643
chr15	102038352	102038834
chr15	38496896	38497862
chr15	101167108	101167783
chr15	12246856	12247429
chr15	100496567	100497288
chr15	100536495	100537219
chr15	97173474	97173766
chr15	96608565	96609170
chr15	62052482	62052999
chr15	100978287	100978870
chr15	73476020	73476488
chr15	12297301	12297978
chr15	78098259	78098674
chr15	31229055	31229538
chr15	96597420	96598016
chr15	66656919	66657509
chr15	78401951	78402501
chr15	39789191	39789599
chr15	78156220	78156694
chr15	96574524	96574949
chr15	101000199	101000734
chr15	103088805	103089133
chr16	18159355	18159941
chr16	8529834	8530600
chr16	91789897	91790495
chr16	4414301	4414932
chr16	33261532	33262207
chr16	92715727	92716183
chr16	18460085	18460688
chr16	96082654	96083619
chr16	11078495	11078979
chr16	32509497	32510084
chr16	91086855	91087275
chr16	42456671	42457085
chr16	34738772	34739337
chr16	90044365	90044784
chr16	75343839	75344208
chr16	95660652	95661224
chr16	45025466	45025916
chr16	30310721	30311078
chr16	44962858	44963225
chr16	49800143	49800729
chr17	57429564	57430533
chr17	47732230	47732868
chr17	47432114	47432634
chr17	33703182	33703602
chr17	6172752	6173361
chr17	59062086	59062609
chr17	26142532	26143151
chr17	87848347	87848682
chr17	29637831	29638188
chr17	80325189	80325749
chr17	86421242	86421632
chr17	34347589	34347894
chr17	51132697	51133359
chr17	48548007	48548430
chr17	83677352	83677913
chr18	3270532	3271224
chr18	75421857	75422387
chr18	38085463	38086071
chr18	75438247	75438684
chr18	64759125	64759725
chr18	55266563	55267074
chr18	70214825	70215151
chr18	68625006	68625697
chr18	75662509	75662872
chr18	50187848	50188288
chr18	32684114	32684552
chr19	7092265	7093173
chr19	29492431	29493989
chr19	46529092	46530106
chr19	44299968	44300732
chr19	46962299	46963284
chr19	55358603	55359158
chr19	37635937	37636463
chr19	29505052	29506235
chr19	57674946	57675474
chr19	16552595	16553130
chr19	42251234	42252003
chr19	56874486	56874994
chr19	32346995	32347509
chr19	37568451	37568798
chr19	53539139	53539489
chr19	46684016	46684370
chr19	15912125	15912529
chr19	41977415	41977756
chr19	56584293	56584609
chrX	118768080	118768786
chrX	13038536	13038980
chrX	139011790	139012449
chrX	104445724	104446184
chrX	154033865	154034271
FLI-1 binding regions in Meg
Chromosome	Start	End
chr10	102130708	102131975
chr10	10738962	10756949
chr10	110228514	110239513
chr10	110531324	110541843
chr10	110874693	110881000
chr10	111009215	111013435
chr10	114752464	114753998
chr10	117354465	117357164
chr10	117368877	117379149
chr10	117500934	117514938
chr10	118549829	118553932
chr10	120110865	120125367
chr10	122366134	122373049
chr10	127977746	127990300
chr10	129171740	129174447
chr10	13118507	13122176
chr10	13404966	13411037
chr10	19423140	19430514
chr10	19533437	19540171
chr10	19849425	19862185
chr10	22040048	22088750
chr10	34135512	34140728
chr10	39995294	40009385
chr10	40015029	40024466
chr10	40170629	40172491
chr10	40764971	40788047
chr10	41760266	41783539
chr10	4796903	4801240
chr10	51199480	51208997
chr10	53837388	53844105
chr10	57815544	57818071
chr10	58890659	58896681
chr10	59033168	59036337
chr10	59037846	59044965
chr10	59286384	59301425
chr10	60030504	60041648
chr10	62466817	62476074
chr10	65973808	65983364
chr10	66319928	66330777
chr10	67892364	67900272
chr10	68165683	68168942
chr10	68682782	68685787
chr10	72116267	72123711
chr10	74555847	74570538
chr10	74581712	74610229
chr10	74756655	74767070
chr10	75022856	75037928
chr10	76672907	76690423
chr10	77031287	77047213
chr10	77270051	77301323
chr10	77309479	77318751
chr10	77382862	77401639
chr10	77727222	77777565
chr10	79376505	79386820
chr10	79492513	79508102
chr10	79710456	79735539
chr10	79851941	79894399
chr10	79894471	79897290
chr10	80018911	80044566
chr10	80062876	80075603
chr10	80138809	80147611
chr10	80151859	80173650
chr10	80635098	80660826
chr10	80837643	80846348
chr10	80846485	80856186
chr10	80981717	80983619
chr10	82414013	82421983
chr10	86240233	86245145
chr10	88111554	88121390
chr10	89253941	89255640
chr10	92543591	92545961
chr10	92585020	92588371
chr10	94386586	94396331
chr10	9903493	9910732
chr10	99760090	99770290
chr1	102631868	102636391
chr1	107556218	107561920
chr1	109393184	109398268
chr1	109407504	109409210
chr11	100910503	100946765
chr11	101049377	101063978
chr11	101338043	101352787
chr11	10175232	10180027
chr11	102317555	102332884
chr11	102737726	102744764
chr11	103293793	103300207
chr11	104474588	104488326
chr11	106575568	106583019
chr11	108092710	108099163
chr11	108099270	108118187
chr11	109124801	109133428
chr11	109219495	109224085
chr11	109713494	109723514
chr11	110269097	110286838
chr11	114745309	114749682
chr11	114763776	114771335
chr11	115273525	115299753
chr11	115424553	115434784
chr11	115863041	115869601
chr11	115932572	115941822
chr11	116388291	116411988
chr11	116468902	116477523
chr11	117194039	117198070
chr11	11730446	11749354
chr11	119534974	119561236
chr11	119914738	119988002
chr11	120002668	120010144
chr11	120083492	120098152
chr11	120264113	120275760
chr11	121413335	121423162
chr11	16867834	16880353
chr11	16899161	16909058
chr11	18868035	18870908
chr11	20126785	20148013
chr11	20676615	20681467
chr11	20792559	20800884
chr1	124250722	124259098
chr11	24998966	25000992
chr1	12633475	12635321
chr1	128978785	128984602
chr1	129006914	129017130
chr1	129553181	129559764
chr1	129903359	129911567
chr1	129998799	130001560
chr11	30066151	30070126
chr11	3189682	3200621
chr11	32122083	32148647
chr1	132404428	132406384
chr1	132409064	132411496
chr1	13245240	13250155
chr1	132636270	132647740
chr1	133421272	133426435
chr1	133468348	133475288
chr1	133990886	134008943
chr11	34016368	34018791
chr1	134967350	134970593
chr1	135442729	135449996
chr1	135978640	136006564
chr1	136176803	136201127
chr1	138580967	138584552
chr11	4015456	4027984
chr11	43537661	43541968
chr11	44706118	44712144
chr1	14474269	14481958
chr11	45429479	45445903
chr11	45667483	45673055
chr11	46266242	46269038
chr1	146622113	146623019
chr11	48611155	48630211
chr11	4949486	4966012
chr11	50050281	50055064
chr11	54602775	54616141
chr11	54763662	54796543
chr1	155875040	155881990
chr11	57258490	57262981
chr11	58450414	58460053
chr11	59564327	59594609
chr11	59694417	59704972
chr11	59749853	59801801
chr1	16056900	16065192
chr11	60748252	60750814
chr11	6156252	6170269
chr11	62274837	62281198
chr11	64611514	64618992
chr1	166065088	166076830
chr1	167686376	167696790
chr11	68515629	68518189
chr11	68883251	68892099
chr11	69393545	69400597
chr11	70110904	70116807
chr11	70237943	70256390
chr11	70446831	70475123
chr11	72357639	72369408
chr11	72692737	72703146
chr11	72768374	72777818
chr11	72811467	72858233
chr1	172990226	172997593
chr1	173007502	173012873
chr1	173333111	173341880
chr1	174434246	174447239
chr1	174454503	174458387
chr1	174593675	174595721
chr11	75453589	75476872
chr11	76266879	76282043
chr11	76729191	76733009
chr11	78347646	78354667
chr11	78381758	78386139
chr11	78583898	78587310
chr11	78645580	78654886
chr1	178746783	178752986
chr11	78859574	78881322
chr11	78927425	78948606
chr11	79026783	79030255
chr11	79031919	79043992
chr11	79062222	79074951
chr11	79336806	79344867
chr11	79892962	79895630
chr1	181729921	181739796
chr1	181781936	181786415
chr1	182170311	182175050
chr1	182361120	182363034
chr1	182466532	182467633
chr1	182777465	182783465
chr1	182925328	182928808
chr1	183294554	183303635
chr1	183858250	183865073
chr1	184428842	184437179
chr1	185887250	185898657
chr11	87053882	87076339
chr11	87561115	87566135
chr11	87858948	87862449
chr11	87958144	87961293
chr11	87977484	87980823
chr11	88941889	88943696
chr1	190207793	190220438
chr1	190504792	190509572
chr11	90521867	90528715
chr1	193118572	193132483
chr1	194025281	194030976
chr1	194265836	194289237
chr11	94872654	94874839
chr1	195050351	195058300
chr11	96838297	96840498
chr1	197064576	197075997
chr11	98210747	98226010
chr11	98884094	98893692
chr12	100740134	100748374
chr12	101744578	101752105
chr12	103368370	103387347
chr12	104130043	104132405
chr12	104661613	104664801
chr12	106269010	106283617
chr12	106672895	106682878
chr12	106754919	106765580
chr12	112150447	112156596
chr12	112699424	112705674
chr12	112901686	112911327
chr12	113129710	113138452
chr12	113168180	113188120
chr12	113825077	113837760
chr12	116839786	116860067
chr12	118813936	118827214
chr12	119276811	119281447
chr1	21194613	21212644
chr12	12446482	12457615
chr12	12501361	12506130
chr12	16022388	16029136
chr12	17716349	17723414
chr12	18135988	18142646
chr12	19085775	19099185
chr12	19179831	19208398
chr12	19208528	19228146
chr12	20254906	20299787
chr12	20299886	20326586
chr12	21028634	21067456
chr12	21115116	21143709
chr12	25870409	25877085
chr12	29730329	29733381
chr12	31155424	31159800
chr12	32679777	32686090
chr12	37325445	37329276
chr12	42238062	42243897
chr12	4232173	4240669
chr12	4685876	4698633
chr12	4871888	4891666
chr12	55263447	55273490
chr12	77631193	77639994
chr12	81181991	81188492
chr12	82208096	82214108
chr12	8522901	8529690
chr12	86102915	86116044
chr12	86180596	86205442
chr12	88170092	88183912
chr12	89665057	89677837
chr12	9033341	9038326
chr12	92994194	93001505
chr12	94815198	94816566
chr13	100123994	100134858
chr13	101633072	101651471
chr13	106088796	106096775
chr13	108683200	108687773
chr13	109098704	109117995
chr13	109726420	109734271
chr13	110709931	110715915
chr13	111391638	111394936
chr13	111533179	111535368
chr13	112133523	112139861
chr13	113508573	113516020
chr13	116529152	116534455
chr13	120275478	120284243
chr13	13619447	13639403
chr13	13952968	13958124
chr13	14671963	14684326
chr13	20266779	20294884
chr13	21481449	21483563
chr13	21917377	21935331
chr13	24004234	24009315
chr13	32319773	32330080
chr13	34190461	34196978
chr13	36291973	36294274
chr13	37199267	37207708
chr1	33733489	33751403
chr13	37809230	37814041
chr13	38046145	38061640
chr13	3896747	3903665
chr13	40988771	41005343
chr13	43276402	43303796
chr13	43324562	43341117
chr13	43440041	43449996
chr13	43618356	43633784
chr13	43850105	43855685
chr13	44588780	44600282
chr13	44648119	44667106
chr13	45133428	45139920
chr13	45452968	45456887
chr13	45548310	45552342
chr13	4602808	4607568
chr13	46178745	46186942
chr13	47025175	47028813
chr13	47333351	47342242
chr13	49273585	49296822
chr13	49303747	49310363
chr13	49332546	49344237
chr13	51832373	51833827
chr13	51967157	51986323
chr13	52098340	52100614
chr13	52378453	52390976
chr13	52669485	52673952
chr13	53069848	53086338
chr13	53365119	53368753
chr13	53645746	53683355
chr13	55283015	55300602
chr13	5582896	5596139
chr1	35924271	35929137
chr13	59833193	59875964
chr13	60292125	60307981
chr13	60743814	60747403
chr13	60829497	60855830
chr13	60998452	61001849
chr13	61033463	61040089
chr1	36320703	36330799
chr13	63207925	63210528
chr13	65461175	65480065
chr13	65547772	65562952
chr13	65708720	65712810
chr13	65880905	65887186
chr13	65965692	65991632
chr13	66386378	66411120
chr13	66795834	66804658
chr13	66832494	66833302
chr13	66833346	66837263
chr1	37279762	37285446
chr13	73624490	73658115
chr1	37483935	37492994
chr13	75906595	75909699
chr1	38862802	38867726
chr13	90028073	90029368
chr13	93250560	93262861
chr13	93361523	93365136
chr1	39446796	39461927
chr13	95121075	95127155
chr1	39540921	39546197
chr13	96424415	96433663
chr13	96447681	96461651
chr13	96461709	96462608
chr13	96464691	96470285
chr13	97466641	97468630
chr13	98207368	98216299
chr14	103198567	103206529
chr14	103206687	103211307
chr14	104734076	104745333
chr14	107472950	107476226
chr14	121034966	121041773
chr14	123847708	123851592
chr14	17635589	17641062
chr14	20416627	20431423
chr14	20800947	20807108
chr14	21697061	21708730
chr14	23166276	23169334
chr14	26504055	26517490
chr14	30883750	30908052
chr14	31419386	31435924
chr14	32329774	32355885
chr14	32979292	32985889
chr14	33329066	33345272
chr14	35589746	35600188
chr1	43576694	43593469
chr14	3649768	3652452
chr14	42335736	42355714
chr1	45007276	45008808
chr14	52664446	52667475
chr14	56010118	56014304
chr14	57304166	57316279
chr14	58551816	58557682
chr14	58645813	58649795
chr14	59277376	59279236
chr1	46128092	46134599
chr14	64572590	64582044
chr14	65567459	65581992
chr14	66833493	66851442
chr14	66875731	66887406
chr14	67609211	67620209
chr14	68321297	68335636
chr14	68665493	68668162
chr14	69670511	69675989
chr14	73520846	73524206
chr14	73570699	73590497
chr14	73797326	73800374
chr14	73999410	74000768
chr14	74463538	74470150
chr14	7467351	7471558
chr14	76965289	76970640
chr14	77087553	77094644
chr14	77250820	77257219
chr14	79928419	79931290
chr14	79935019	79940044
chr14	79940137	79942974
chr14	8834260	8839429
chr15	100485121	100501909
chr15	100504314	100505960
chr15	100532469	100547783
chr15	101141883	101155783
chr15	101155837	101170394
chr15	102068081	102077680
chr15	103080415	103084782
chr15	103084803	103090273
chr15	103165219	103173734
chr15	10696202	10701720
[truncated: 10,839 more rows]
