# Supplementary material for: Interplay between FLI-1 and the LDB1 complex in murine erythroleukemia cells and during megakaryopoiesis
Source: iScience. 2021 Feb 20;24(3):102210. doi: 10.1016/j.isci.2021.102210 (PMC7940982; doi:10.1016/j.isci.2021.102210)
Supplement: Table S4. List of misregulated genes after Fli-1 repression in MEL cells and MkP, related to Figure 4 [file mmc3.xlsx]

## Sheet: Table S4
Table S4: List of mis-regulated genes after Fli-1 repression in MEL cells and MkP (Related to Figure 4)
Down-regulated genes in Non Induced MEL cells
Gene	shSCR	shFli-1	pval	padj	Log2 Fold change
Lat	83.4841	1.05409	1.4e-07	0.000111294	-5.36211
Shank3	276.067	122.275	0.00454241	0.474214	-1.16836
Micall2	166.02	83.2733	0.0401103	1	-0.986869
Fermt3	2812.85	1440.94	0.000385111	0.0836344	-0.964528
Pim1	1287.36	685.16	0.00179911	0.264966	-0.908922
Icam2	155.584	83.2733	0.0669085	1	-0.89379
Rab38	112.893	61.1374	0.113125	1	-0.87415
Abat	75.8947	41.1096	0.183502	1	-0.868734
Laptm4a	477.188	261.415	0.0122373	0.880876	-0.865727
F2r	1459.07	854.869	0.00689351	0.613379	-0.77058
Samd14	956.273	586.075	0.0186988	1	-0.705384
Zdhhc20	422.164	261.415	0.0496388	1	-0.689367
Fbxo48	74.946	46.3801	0.291054	1	-0.680693
Slc41a3	283.656	183.412	0.107368	1	-0.626288
Tspan32	569.21	372.095	0.061021	1	-0.611952
Fmnl1	1074.86	422.691	1.08e-05	0.00446687	-1.3444
P2rx1	203.967	106.463	0.0360551	1	-0.931546
Tsga14	92.971	50.5964	0.147841	1	-0.864943
Gm5088	266.58	154.952	0.0524164	1	-0.778872
Heatr2	309.271	181.304	0.0456355	1	-0.767182
Uba5	351.013	221.359	0.0712671	1	-0.662734
Ephb2	73.0486	46.3801	0.321726	1	-0.644192
Tnni3	1108.06	709.404	0.0282919	1	-0.642628
Ptk2b	270.375	174.979	0.113214	1	-0.62488
Fgl2	133.764	86.4356	0.214718	1	-0.624146
Cops7a	747.562	488.045	0.0478755	1	-0.614156
Pnma5	274.169	2.10819	2.42e-20	3.1e-16	-6.4681
Mfng	61.6644	5.27046	0.000412535	0.0880969	-3.321
Arhgef6	55.0236	9.48683	0.00718964	0.622884	-2.41746
Cpne7	233.376	43.2178	9.55e-07	0.000556408	-2.40613
Slamf1	75.8947	13.7032	0.00203506	0.283426	-2.38675
Tgm2	94.8683	20.0278	0.00142285	0.223458	-2.18876
Tnrc18	75.8947	16.8655	0.00499607	0.504052	-2.10571
Prkcq	220.095	50.5964	1.59e-05	0.00597321	-2.09932
Gm5424	445.881	105.409	9.39e-08	8.02e-05	-2.07027
Lars2	5850.53	1443.05	1.21e-13	3.09e-10	-2.01869
Ids	166.968	41.1096	0.000181406	0.0455756	-1.99597
Spns2	370.935	93.8142	1.13e-06	0.000631126	-1.97188
Alox5	791.202	209.764	1.12e-08	1.31e-05	-1.91024
Tbxas1	150.841	42.1637	0.000852643	0.15607	-1.81467
Aqp1	726.691	218.197	2.56e-07	0.000181041	-1.7311
Camk1d	92.971	27.4064	0.00868143	0.713046	-1.726
Kif26a	67.3565	20.0278	0.0245488	1	-1.70078
Espnl	110.047	33.731	0.00589206	0.53925	-1.67688
Tspan8	112.893	34.7851	0.00553427	0.523488	-1.67025
Trim58	69.2539	21.0819	0.0248842	1	-1.66972
Fry	56.921	17.9196	0.0460859	1	-1.61421
Hemgn	274.169	89.5979	0.000192924	0.0475373	-1.60277
Tmem40	196.377	64.2996	0.000921001	0.158724	-1.59581
Col5a1	291.246	98.0306	0.000201825	0.0487922	-1.56124
Alox5ap	247.606	85.3815	0.000547331	0.111317	-1.52507
Tmem56	52.1776	17.9196	0.0728584	1	-1.49094
Pecr	107.201	37.9473	0.0143344	0.961085	-1.47412
Rab37	152.738	54.8128	0.00506561	0.507075	-1.46181
Itgal	183.096	66.4078	0.00289559	0.356742	-1.44947
Ass1	158.43	57.9751	0.00514611	0.51114	-1.43475
Tst	157.481	57.9751	0.00548403	0.523488	-1.42614
Parm1	427.856	159.168	0.000129014	0.0344385	-1.42091
Pde2a	74.946	27.4064	0.0421651	1	-1.41876
Des	57.8697	21.0819	0.071554	1	-1.41466
Cacna1c	78.7407	29.5146	0.0417217	1	-1.38582
Armcx2	142.302	54.8128	0.0103002	0.803056	-1.3604
B4galnt4	128.072	49.5424	0.0143257	0.961085	-1.35261
Acacb	87.2789	33.731	0.0377036	1	-1.34585
0610009B22Rik	83.4841	32.6769	0.0440216	1	-1.32692
Mpp7	128.072	50.5964	0.0162672	1	-1.32284
Tcam1	240.966	96.9765	0.00276077	0.356742	-1.30429
Cenpq	248.555	101.193	0.0027805	0.356742	-1.28806
Spns3	214.402	87.4897	0.00455228	0.474214	-1.28345
Lrrc16b	56.921	24.2441	0.120665	1	-1.19814
Jak3	119.534	51.6505	0.0322847	1	-1.19492
Hmgn5	1297.8	567.102	5.29e-05	0.0169348	-1.19296
Kif17	92.0223	40.0555	0.0575572	1	-1.18
Pdgfrb	139.456	61.1374	0.0247352	1	-1.17659
Fli1	331.09	146.519	0.00267769	0.353704	-1.17068
Fam49a	57.8697	25.2982	0.127612	1	-1.16256
Mxra7	57.8697	25.2982	0.127612	1	-1.16256
Smug1	93.9196	42.1637	0.0636556	1	-1.13689
Sh3bgrl	2834.67	1292.32	3.39e-05	0.0117391	-1.13261
Tmem64	259.939	119.112	0.00736228	0.624721	-1.11933
Tmem176b	244.76	112.788	0.00902929	0.727624	-1.1109
C630004H02Rik	118.585	54.8128	0.0472609	1	-1.09937
Ptprcap	321.604	149.681	0.00493615	0.501959	-1.09826
Sema4a	313.065	146.519	0.00559592	0.523488	-1.09017
Olfm1	554.98	260.361	0.00133765	0.214242	-1.08899
Plek2	112.893	52.7046	0.054658	1	-1.08456
Fam45a	142.302	67.4619	0.0380518	1	-1.06569
Brwd3	416.472	199.223	0.00347717	0.390816	-1.06007
5430427O19Rik	73.0486	34.7851	0.121488	1	-1.04912
Abcc5	205.864	99.0847	0.0194029	1	-1.04746
Treml2	831.047	402.663	0.000846902	0.15607	-1.04351
Lass4	55.0236	26.3523	0.179333	1	-1.03437
Adi1	336.783	164.438	0.00720477	0.622884	-1.0298
Ptp4a3	622.336	304.633	0.00182615	0.265891	-1.02821
Il1rap	94.8683	46.3801	0.0914078	1	-1.01677
Tmed2	107.201	52.7046	0.077215	1	-1.0106
Srl	92.0223	45.326	0.0989026	1	-1.00575
AB124611	531.263	266.685	0.00357447	0.394825	-0.9916
Tgm1	147.046	73.7865	0.0501763	1	-0.985195
Sergef	65.4591	32.6769	0.16516	1	-0.98071
Glb1	201.121	102.247	0.0305954	1	-0.969119
Cd276	126.175	64.2996	0.0709619	1	-0.961667
Mpp3	64.5105	32.6769	0.1762	1	-0.959967
Cno	164.122	84.3274	0.0477414	1	-0.952453
Ndrg1	239.068	123.329	0.0245384	1	-0.949283
6230427J02Rik	203.967	105.409	0.0335591	1	-0.945767
Stx5a	235.273	122.275	0.0268315	1	-0.93858
Vps28	208.71	108.572	0.0337462	1	-0.936525
Aqr	1135.57	593.454	0.00160125	0.23883	-0.935054
Pik3r6	87.2789	45.326	0.132502	1	-0.930247
Elovl3	71.1512	36.8932	0.16971	1	-0.929084
Slc22a5	74.946	39.0014	0.161576	1	-0.924922
Rph3al	94.8683	49.5424	0.121409	1	-0.923562
Myd88	378.525	200.278	0.012791	0.895582	-0.915007
Tmem41a	181.199	95.9224	0.0488174	1	-0.910609
3110001D03Rik	320.655	170.763	0.0185493	1	-0.905095
Eif4ebp3	101.509	53.7587	0.117798	1	-0.904592
Chrnb2	54.0749	28.4605	0.238615	1	-0.902614
Npr2	55.9723	29.5146	0.231863	1	-0.900762
Actr3b	92.971	49.5424	0.135622	1	-0.894722
Tprgl	261.837	141.248	0.0298161	1	-0.885754
Coro2a	189.737	102.247	0.0509211	1	-0.885483
Map4k2	99.6117	53.7587	0.131076	1	-0.877638
Dtd1	116.688	63.2456	0.108657	1	-0.873299
Mttp	68.3052	36.8932	0.203528	1	-0.871023
Qser1	601.465	328.877	0.00817359	0.675666	-0.86895
Gm98	79.6894	43.2178	0.174562	1	-0.867752
Zmym5	154.635	84.3274	0.0753468	1	-0.867089
Pip5k1b	168.866	92.7601	0.0690387	1	-0.857347
2610002M06Rik	1219.06	672.511	0.00337561	0.38523	-0.857176
Coq2	178.352	98.0306	0.0638303	1	-0.856851
Wasf1	233.376	128.599	0.0426647	1	-0.854768
Dusp9	57.8697	31.6228	0.248511	1	-0.851645
Stard10	67.3565	36.8932	0.216013	1	-0.851138
Muc13	802.586	446.935	0.00666651	0.597329	-0.843162
Podxl	1014.14	568.156	0.00530725	0.519097	-0.834786
Tcp11l2	68.3052	37.9473	0.222942	1	-0.831439
Fez2	131.867	73.7865	0.108204	1	-0.829133
Ndufa5	266.58	149.681	0.0399711	1	-0.828471
Lmo2	551.185	310.957	0.0135251	0.926722	-0.823803
Emilin2	2355.58	1331.32	0.00264678	0.353704	-0.822756
Letmd1	366.192	206.602	0.0253729	1	-0.822712
Nt5m	71.1512	40.0555	0.223662	1	-0.813448
Dcp1b	98.6631	55.8669	0.162424	1	-0.80947
Bcap29	473.393	269.848	0.0190006	1	-0.808601
Cdc25b	375.679	215.035	0.0279438	1	-0.80207
Rbm20	591.03	339.418	0.0149793	0.977102	-0.798363
Six2	275.118	158.114	0.0458654	1	-0.795226
Cited2	221.992	127.545	0.0622572	1	-0.794716
Hdgfrp3	64.5105	36.8932	0.25742	1	-0.789785
Rasgrp2	355.756	206.602	0.0345633	1	-0.781117
Ano10	73.0486	42.1637	0.236884	1	-0.778654
Slc39a1	302.63	176.033	0.0441028	1	-0.778292
Hlcs	53.1263	30.5687	0.308032	1	-0.777835
Mcee	51.2289	29.5146	0.31792	1	-0.775349
Slc25a26	51.2289	29.5146	0.31792	1	-0.775349
9430038I01Rik	65.4591	37.9473	0.264856	1	-0.770943
Nrbp2	99.6117	57.9751	0.180048	1	-0.770621
Pak1	99.6117	57.9751	0.180048	1	-0.770621
Trpt1	131.867	76.9488	0.1337	1	-0.769385
Gyk	377.576	221.359	0.0346478	1	-0.767689
Impa2	288.4	169.709	0.0517808	1	-0.761525
Sdc3	148.943	87.4897	0.119896	1	-0.760836
1110001A16Rik	100.56	59.0292	0.184653	1	-0.758602
Pabpc4	419.318	247.712	0.0322646	1	-0.757007
Fbl	388.011	229.792	0.0366425	1	-0.753218
Snrpb	2576.62	1530.54	0.00563813	0.523488	-0.751056
4932415G12Rik	103.406	61.1374	0.184885	1	-0.748678
Bcl2l11	101.509	60.0833	0.189255	1	-0.746903
C1galt1c1	74.946	44.2719	0.249932	1	-0.746358
Slc25a36	99.6117	59.0292	0.193776	1	-0.745063
Stom	214.402	127.545	0.082685	1	-0.744759
Ifrd2	1131.78	677.782	0.011834	0.861531	-0.738847
Id1	141.354	84.3274	0.138076	1	-0.7384
Ankrd52	822.508	493.315	0.016671	1	-0.736352
Gpn1	453.471	271.956	0.0337083	1	-0.735519
Abcd1	370.935	222.414	0.0434626	1	-0.735335
Bad	185.942	111.734	0.104867	1	-0.72967
Palm	215.351	129.653	0.0890184	1	-0.72763
Cish	115.739	69.5701	0.177079	1	-0.726162
Acap1	414.575	250.874	0.0410633	1	-0.722405
Rcan3	122.38	73.7865	0.16961	1	-0.722261
Ppapdc3	91.0736	54.8128	0.224222	1	-0.722191
Lctl	78.7407	47.4342	0.255783	1	-0.719291
Rfc5	387.063	235.063	0.0461577	1	-0.71712
Apool	253.298	153.898	0.0778653	1	-0.715209
Bnip3	256.144	156.006	0.0781787	1	-0.711762
Pgm2l1	214.402	130.707	0.0971166	1	-0.709697
Asrgl1	422.164	258.253	0.044406	1	-0.706858
Copg2	318.758	195.007	0.0621867	1	-0.706073
Nprl3	86.3302	52.7046	0.247749	1	-0.701434
Gstz1	209.659	128.599	0.10364	1	-0.700852
Cbx6	516.084	317.282	0.0368924	1	-0.700093
2310079N02Rik	222.941	137.032	0.09796	1	-0.698113
Paqr4	110.047	67.4619	0.202555	1	-0.6978
Fkbp9	236.222	145.465	0.0928379	1	-0.695685
Mlf1	73.9973	45.326	0.284406	1	-0.695017
Stard8	56.921	34.7851	0.343219	1	-0.694729
Nr4a1	97.7144	60.0833	0.228488	1	-0.692483
Srm	2283.48	1413.54	0.0113387	0.844665	-0.691535
Per3	95.817	59.0292	0.234176	1	-0.689597
Kcnn1	70.2026	43.2178	0.300944	1	-0.687302
Xrcc6bp1	85.3815	52.7046	0.260109	1	-0.685676
Dok2	758.947	472.233	0.0279198	1	-0.683346
Fkbp11	240.966	149.681	0.0963078	1	-0.683303
Coro1a	1940.06	1207.99	0.0135198	0.926722	-0.68304
Emp3	137.559	85.3815	0.17306	1	-0.681707
Gins1	206.813	128.599	0.114685	1	-0.681228
Slc6a9	206.813	128.599	0.114685	1	-0.681228
Tgfbr3	252.35	157.06	0.0927268	1	-0.68066
Ift57	66.4078	41.1096	0.31893	1	-0.678767
Mad2l2	238.12	148.627	0.100812	1	-0.676361
Mcm8	281.759	176.033	0.0843107	1	-0.675551
Trib2	199.223	124.383	0.122381	1	-0.67527
Prodh	271.323	169.709	0.0886421	1	-0.673783
Zc3hav1l	136.61	85.3815	0.18014	1	-0.671795
Aprt	1330.05	834.841	0.0193039	1	-0.671268
Crls1	383.268	240.333	0.0617789	1	-0.671087
Snord12	55.9723	34.7851	0.362927	1	-0.670904
Cercam	189.737	119.112	0.133071	1	-0.667196
Lasp1	291.246	183.412	0.0862358	1	-0.664249
Limk2	212.505	133.87	0.120855	1	-0.662703
Crybg3	73.9973	46.3801	0.30608	1	-0.662558
Smpd1	377.576	238.225	0.0661581	1	-0.662215
Zmat5	80.6381	50.5964	0.287964	1	-0.661971
Atp10d	243.812	153.898	0.106004	1	-0.660358
Dgcr6	332.039	209.764	0.0767311	1	-0.66006
Inpp5j	52.1776	32.6769	0.387126	1	-0.65906
Gypa	153.687	96.9765	0.168775	1	-0.658841
G6pc3	255.196	161.276	0.101847	1	-0.658796
Ppil5	118.585	74.8406	0.214402	1	-0.657
Lias	304.527	192.899	0.0858956	1	-0.655997
Kcnk5	229.581	145.465	0.11573	1	-0.654722
Hgsnat	83.4841	52.7046	0.28635	1	-0.653634
Acbd4	76.8433	48.4883	0.30417	1	-0.653488
Fam171a2	63.5618	40.0555	0.34631	1	-0.653104
AA881470	205.864	130.707	0.131031	1	-0.651347
Fam189b	132.816	84.3274	0.199185	1	-0.649166
Snrpg	112.893	71.6783	0.229514	1	-0.648087
Vrtn	202.07	128.599	0.135398	1	-0.647916
Nova1	92.971	59.0292	0.268883	1	-0.646551
Dhrs13	191.634	122.275	0.144857	1	-0.643985
2810006K23Rik	91.0736	57.9751	0.27583	1	-0.642682
Thoc6	270.375	172.871	0.104034	1	-0.642268
Nfatc3	829.149	531.263	0.0358703	1	-0.641232
Sun2	102.458	65.3537	0.253325	1	-0.640793
Ly6e	935.402	599.779	0.0327857	1	-0.640294
Mmab	113.842	72.7324	0.233929	1	-0.63928
Car1	5357.21	3442.67	0.0145498	0.961085	-0.637807
Adam15	483.828	310.957	0.0604408	1	-0.636126
Poglut1	188.788	121.221	0.152394	1	-0.634901
Rgs10	319.706	205.548	0.0914447	1	-0.634775
Slc9a3r2	87.2789	55.8669	0.29051	1	-0.634479
Rarg	116.688	74.8406	0.232958	1	-0.633926
Bcl2l12	51.2289	32.6769	0.409424	1	-0.63309
Rab11fip1	268.477	172.871	0.110054	1	-0.632145
Pycr1	62.6131	40.0555	0.364855	1	-0.631748
Foxo4	461.06	297.254	0.0651528	1	-0.631538
Dram2	96.7657	62.1915	0.272719	1	-0.629599
Impdh2	160.327	103.301	0.18067	1	-0.629238
BC017158	119.534	76.9488	0.231975	1	-0.628843
Gpr56	378.525	244.549	0.0803641	1	-0.62818
Serf1	106.253	68.516	0.25689	1	-0.625594
Rsu1	655.54	424.799	0.0494822	1	-0.62471
Tmem107	76.8433	49.5424	0.325954	1	-0.623081
Chm	380.422	246.658	0.0823567	1	-0.623041
Pdxdc1	609.055	395.285	0.0536028	1	-0.622401
Phldb3	54.0749	34.7851	0.405007	1	-0.622039
Gne	305.476	198.169	0.102287	1	-0.621778
Def6	932.556	606.103	0.0383775	1	-0.620794
Zfand2b	70.2026	45.326	0.347899	1	-0.620108
Zfp595	70.2026	45.326	0.347899	1	-0.620108
Sipa1	164.122	106.463	0.183237	1	-0.61969
Snapc1	97.7144	63.2456	0.277945	1	-0.619664
Cdk2ap2	290.297	188.683	0.108943	1	-0.618904
Pafah2	212.505	138.086	0.146231	1	-0.618292
Pik3cd	862.353	561.831	0.0418428	1	-0.617248
Engase	105.304	68.516	0.267989	1	-0.612776
Psmg3	366.192	239.279	0.0909145	1	-0.611823
Src	77.792	50.5964	0.332448	1	-0.610778
Apbb3	98.6631	64.2996	0.283143	1	-0.609984
Fbxl2	103.406	67.4619	0.274534	1	-0.608838
Tmem167	536.955	352.067	0.0660665	1	-0.607543
Nfu1	133.764	87.4897	0.226957	1	-0.606858
Bhlha15	96.7657	63.2456	0.290292	1	-0.605732
Cbr4	55.0236	35.8391	0.413693	1	-0.604796
Smox	55.0236	35.8391	0.413693	1	-0.604796
Use1	208.71	137.032	0.15815	1	-0.603395
Mboat2	110.996	72.7324	0.264837	1	-0.603076
Trpm2	110.996	72.7324	0.264837	1	-0.603076
Mettl11a	264.683	173.925	0.128175	1	-0.602965
Cpne2	192.583	126.491	0.170206	1	-0.602553
Gdf3	202.07	132.816	0.163797	1	-0.601727
Psmc3ip	94.8683	62.1915	0.297696	1	-0.601325
Gpr180	69.2539	45.326	0.365408	1	-0.600756
Up-regulated genes in Non Induced MEL cells
Gene	shSCR	shFli-1	pval	padj	Log2 Fold change
Mobkl1a	312.117	474.342	0.0757652	1	0.602264
Dab2ip	93.9196	143.357	0.215164	1	0.604858
Arl15	80.6381	128.599	0.192573	1	0.666744
C77080	116.688	189.737	0.117054	1	0.696614
Lmtk2	433.548	708.35	0.024693	1	0.706982
Lgals9	1102.37	1808.82	0.0103414	0.803056	0.713932
Bmpr2	81.5868	140.194	0.121747	1	0.773699
Maml2	33.2039	59.0292	0.263369	1	0.811503
Arhgef12	454.419	810.597	0.00711935	0.622884	0.833568
Gata2	49.3315	89.5979	0.160412	1	0.848015
Mylk3	76.8433	145.465	0.0680841	1	0.911908
Stat1	103.406	200.278	0.0340027	1	0.946975
Pdcd1lg2	119.534	235.063	0.0222694	1	0.969728
Fhdc1	57.8697	115.95	0.0721663	1	0.990297
Prkab1	517.981	1057.25	0.000622649	0.120879	1.02793
Itsn1	410.78	840.112	0.000938282	0.158724	1.03042
Csf2rb	848.123	2209.38	9.1e-07	0.00055503	1.38025
Gpr174	43.6394	135.978	0.00339741	0.38523	1.61755
Phlda1	32.2552	107.517	0.00540617	0.523488	1.70627
2610034M16Rik	6.64078	99.0847	2.08e-06	0.00106451	3.71136
Nf1	556.877	850.653	0.0444058	1	0.610318
Akt1	2858.38	4373.43	0.0195952	1	0.613391
Il6ra	51.2289	79.0569	0.323601	1	0.616178
Cwf19l2	384.217	600.833	0.0465771	1	0.643692
Mdm4	233.376	367.878	0.0707861	1	0.65432
Jmjd1c	254.247	405.826	0.0572356	1	0.672516
Atg12	167.917	269.848	0.085382	1	0.681168
Cdkn1a	209.659	337.31	0.0657756	1	0.683435
Antxr2	66.4078	108.572	0.202021	1	0.700885
Spred2	134.713	220.305	0.0953387	1	0.705479
Ptpn12	554.98	914.952	0.0170588	1	0.72024
Osbpl8	886.07	1460.97	0.0112558	0.844665	0.720796
2810021J22Rik	44.5881	75.8947	0.241181	1	0.754226
B3gnt2	246.658	419.529	0.0305483	1	0.763858
Ttc39b	258.042	449.043	0.0221181	1	0.796879
Lcor	54.0749	94.8683	0.172918	1	0.799658
Itgb3	100.56	178.142	0.0748744	1	0.818762
Gypc	361.448	667.241	0.00607946	0.551424	0.882592
Arhgap1	117.637	226.63	0.028114	1	0.940139
Snx30	145.149	289.875	0.012632	0.893272	0.992966
Pdzd4	34.1526	72.7324	0.114648	1	1.06867
Dmwd	155.584	444.827	4.3e-05	0.0141177	1.50955
Ier3	53.1263	162.33	0.00194517	0.276927	1.59339
Zfp608	33.2039	110.68	0.0048514	0.497288	1.70713
Fbp2	99.6117	541.804	1.23e-10	1.97e-07	2.43163
Tmem185b	196.377	298.308	0.115796	1	0.600675
Tiparp	105.304	160.222	0.199209	1	0.600855
Klhl6	123.329	187.628	0.174076	1	0.601387
Tec	162.225	246.658	0.136867	1	0.601487
Gga2	600.517	911.79	0.0450976	1	0.601679
Fam164a	42.6907	65.3537	0.375216	1	0.60285
Ift122	42.6907	65.3537	0.375216	1	0.60285
Dusp6	60.7157	92.7601	0.299592	1	0.603337
Ppp2r1b	1215.26	1847.82	0.0290781	1	0.604152
Pvrl2	180.25	275.118	0.120652	1	0.607306
Arntl2	36.9986	56.921	0.402071	1	0.608138
Nucb2	36.9986	56.921	0.402071	1	0.608138
Eaf1	620.439	946.575	0.0416135	1	0.608628
Adck2	44.5881	68.516	0.36037	1	0.608688
Tnks	286.502	437.448	0.0782309	1	0.608833
Ier2	204.916	313.065	0.106213	1	0.609012
Mtap7d1	478.136	730.486	0.0499217	1	0.610394
Mef2a	132.816	203.44	0.155779	1	0.61143
Lgmn	76.8433	118.058	0.244526	1	0.613023
Itpkb	119.534	183.412	0.169374	1	0.613492
Aff1	466.752	714.675	0.049654	1	0.61356
Atp6v1h	463.906	710.458	0.0497918	1	0.61384
Bpnt1	166.968	256.144	0.124613	1	0.614391
Tmc4	38.896	60.0833	0.385197	1	0.614533
Bbx	269.426	413.204	0.0794003	1	0.615108
Gna15	93.9196	144.411	0.20647	1	0.615355
Actr3	813.97	1248.05	0.0325559	1	0.616007
Hipk3	265.631	407.934	0.0794545	1	0.617021
Ctns	73.0486	112.788	0.24832	1	0.619803
Tpm3	40.7934	63.2456	0.369452	1	0.620322
Wdr81	179.301	276.172	0.112836	1	0.620374
Egr1	387.063	595.562	0.0551799	1	0.620383
Golga4	655.54	1008.77	0.0360293	1	0.621067
Atp6v1d	349.115	537.587	0.0600355	1	0.621349
Mafg	203.018	313.065	0.0991141	1	0.622367
Cmtm7	1106.16	1703.41	0.0257006	1	0.622406
Dpp7	87.2789	134.924	0.213221	1	0.622659
Fam55c	133.764	206.602	0.146174	1	0.623382
Nqo2	50.2802	78.0028	0.321058	1	0.623502
Pak4	121.431	187.628	0.159529	1	0.623573
Lamp2	474.342	731.54	0.045161	1	0.623943
Mtm1	37.9473	59.0292	0.382118	1	0.62414
Atp6v1e1	562.569	868.572	0.0388277	1	0.625713
Ypel5	78.7407	122.275	0.226942	1	0.628489
Shox2	35.1013	54.8128	0.395671	1	0.628546
Smcr8	536.006	829.571	0.0391981	1	0.629165
Oraov1	61.6644	95.9224	0.273575	1	0.629184
Abhd2	116.688	181.304	0.159617	1	0.631378
Map4k3	85.3815	132.816	0.209958	1	0.631453
Tbcc	58.8184	91.7061	0.280687	1	0.632075
Gm8909	32.2552	50.5964	0.410214	1	0.63369
Jup	36.9986	57.9751	0.378939	1	0.634158
Elk4	161.276	250.874	0.115809	1	0.634251
Pax6	74.946	117.004	0.230061	1	0.635794
Tmem121	74.946	117.004	0.230061	1	0.635794
Hvcn1	112.893	176.033	0.16088	1	0.636339
Tmtc3	127.124	198.169	0.143937	1	0.63646
Mfsd11	174.558	271.956	0.105717	1	0.636722
Cs	2126	3306.69	0.0167794	1	0.637004
Cit	233.376	363.662	0.0787571	1	0.637734
Csl	200.172	312.011	0.0917243	1	0.637784
Zfyve1	72.0999	112.788	0.23518	1	0.638405
1110008J03Rik	57.8697	90.652	0.278375	1	0.638641
Mfsd1	452.522	705.188	0.0417315	1	0.63888
D330012F22Rik	34.1526	53.7587	0.392301	1	0.639457
Zc3hav1	680.206	1061.47	0.0294216	1	0.641261
Slc26a2	153.687	240.333	0.116692	1	0.641677
Tubb2b	55.0236	86.4356	0.285751	1	0.642185
4931428F04Rik	75.8947	119.112	0.221518	1	0.64343
1500031L02Rik	40.7934	64.2996	0.34877	1	0.643801
Rap2c	339.629	531.263	0.0522354	1	0.643939
A530054K11Rik	87.2789	137.032	0.195572	1	0.644863
Aste1	52.1776	82.2192	0.293511	1	0.646099
Lrch1	73.0486	114.896	0.226295	1	0.646287
Med6	153.687	241.387	0.112847	1	0.647964
Ppp1r2	134.713	211.873	0.127702	1	0.649431
Blzf1	199.223	313.065	0.0859287	1	0.649454
2810422O20Rik	33.2039	52.7046	0.38881	1	0.650885
5430405H02Rik	33.2039	52.7046	0.38881	1	0.650885
Zswim7	33.2039	52.7046	0.38881	1	0.650885
Mllt3	317.809	499.64	0.0528862	1	0.651081
Uqcrb	67.3565	106.463	0.236473	1	0.652694
Ap3s1	121.431	191.845	0.137328	1	0.655466
Hmbox1	82.5354	130.707	0.195984	1	0.656877
Icam1	324.45	512.289	0.0494859	1	0.657337
Fhl3	73.0486	115.95	0.215905	1	0.659349
Pla2g15	79.6894	126.491	0.199776	1	0.659946
Chd3	766.536	1212.21	0.0226307	1	0.660519
Cep170	436.394	690.431	0.0361758	1	0.66065
Mfsd4	43.6394	69.5701	0.319398	1	0.660739
Slc30a10	259.939	412.15	0.0597058	1	0.662953
Tmem141	45.5368	72.7324	0.307457	1	0.663926
Slc36a1	58.8184	93.8142	0.253495	1	0.664515
Vezt	100.56	160.222	0.156732	1	0.666711
Camk1	40.7934	65.3537	0.329011	1	0.666903
BC016495	89.1762	142.302	0.174538	1	0.668245
Sntb2	82.5354	131.762	0.187358	1	0.668377
Soat1	62.6131	100.139	0.237564	1	0.668941
Spry4	36.05	57.9751	0.353458	1	0.670634
Eno2	300.733	479.612	0.0481648	1	0.671602
Zfp606	46.4855	74.8406	0.293396	1	0.675483
Parp12	107.201	171.817	0.141437	1	0.675529
Zkscan6	55.0236	88.5438	0.257241	1	0.676558
BC023829	119.534	191.845	0.125079	1	0.677999
Prkx	89.1762	143.357	0.167045	1	0.678818
Furin	306.425	491.207	0.0446931	1	0.679032
Slc30a1	111.945	180.25	0.131071	1	0.682364
Wdfy1	120.483	193.953	0.121405	1	0.682375
Tmem219	36.9986	60.0833	0.335796	1	0.684829
Cdca4	949.632	1528.43	0.0152154	0.984622	0.686039
Plxnd1	83.4841	134.924	0.172716	1	0.686046
Bbs12	93.9196	151.789	0.153509	1	0.686765
Zfp36l1	70.2026	113.842	0.200128	1	0.689649
Tpp1	257.093	415.312	0.0501133	1	0.689775
Impact	385.165	621.915	0.0322658	1	0.689815
Edem3	341.526	552.344	0.036028	1	0.691964
Junb	221.992	359.446	0.0579743	1	0.69279
Ptms	221.992	359.446	0.0579743	1	0.69279
Ccdc62	44.5881	72.7324	0.287559	1	0.693641
Zdhhc17	274.169	444.827	0.0445096	1	0.696164
Fam63b	288.4	468.017	0.0419087	1	0.696577
Tle3	295.989	481.72	0.0394323	1	0.700777
Tagap1	41.7421	68.516	0.295382	1	0.701689
Map3k1	231.479	377.365	0.0516403	1	0.70268
Adamts3	255.196	416.367	0.0456365	1	0.704068
Kifap3	104.355	170.763	0.126662	1	0.705158
Dvl2	278.913	455.368	0.0408209	1	0.70522
Slc43a3	701.077	1143.69	0.0158867	1	0.705256
S100a4	33.2039	54.8128	0.342596	1	0.706435
Bri3	53.1263	87.4897	0.238839	1	0.70918
Dcun1d3	38.896	64.2996	0.303584	1	0.710831
Smad1	38.896	64.2996	0.303584	1	0.710831
Fbxo28	210.608	345.742	0.0540263	1	0.712472
Dcbld2	144.2	237.171	0.0840954	1	0.713957
Rab22a	128.072	210.819	0.0961586	1	0.71465
Gnpda1	131.867	217.143	0.0926493	1	0.715292
Dnajc16	70.2026	115.95	0.181389	1	0.715893
Myadm	95.817	158.114	0.131561	1	0.716727
Arhgef11	73.9973	122.275	0.171599	1	0.716967
AW555464	425.01	700.972	0.0224272	1	0.720525
Oaf	456.317	752.622	0.0207573	1	0.720648
Clcn6	92.971	153.898	0.133273	1	0.721027
Irf1	36.05	60.0833	0.312181	1	0.721305
Atg4c	37.9473	63.2456	0.300167	1	0.722072
Slc18a2	47.4342	79.0569	0.249998	1	0.725001
Tctex1d2	49.3315	82.2192	0.241585	1	0.725454
1200016B10Rik	130.918	217.143	0.0883235	1	0.72563
Hsd17b11	55.0236	91.7061	0.218895	1	0.726628
Slc37a3	60.7157	101.193	0.199433	1	0.727585
H2-T24	124.278	206.602	0.0923983	1	0.728694
Neat1	351.962	583.967	0.0258438	1	0.728845
Ggct	133.764	222.414	0.0843705	1	0.729278
Poc5	193.531	321.498	0.0535539	1	0.729288
Skil	148.943	247.712	0.0737262	1	0.730058
Dusp16	91.0736	151.789	0.13047	1	0.730684
Fnip2	265.631	441.665	0.0355577	1	0.731368
Maff	31.3065	52.7046	0.334737	1	0.73322
Adcy7	983.785	1639.11	0.00887678	0.719862	0.735916
Cxcr4	118.585	198.169	0.0939953	1	0.735955
Tnfaip1	159.379	266.685	0.0642133	1	0.739055
1110002L01Rik	91.0736	152.843	0.124714	1	0.740603
Crip1	332.039	555.507	0.025104	1	0.740707
Fth1	3400.08	5693.15	0.00440167	0.466984	0.743488
Tmem229b	189.737	318.336	0.0499608	1	0.743493
Fgd6	93.9196	158.114	0.117862	1	0.745281
Lhfpl2	354.808	595.562	0.0222344	1	0.745576
Tsix	106.253	179.196	0.100418	1	0.748553
Dpy19l4	65.4591	110.68	0.171466	1	0.748828
Clcn3	736.178	1239.61	0.00964318	0.758025	0.750968
Smchd1	667.873	1125.77	0.010415	0.803897	0.75239
Tapbp	213.454	360.5	0.0400289	1	0.753328
Serpinb9b	42.6907	72.7324	0.249723	1	0.754971
Arhgap17	276.067	466.963	0.0279491	1	0.75616
Gzmb	38.896	66.4078	0.268349	1	0.756672
Chst15	169.814	287.767	0.0526757	1	0.757478
Daam1	293.143	496.478	0.0254524	1	0.758113
Cstb	158.43	268.794	0.0572008	1	0.758932
Scand1	172.66	293.038	0.0507761	1	0.759733
Lgals1	3456.05	5854.43	0.00357422	0.394825	0.760232
Dnajc10	853.815	1447.27	0.00763832	0.64388	0.760646
Pfkp	1259.85	2136.65	0.00561768	0.523488	0.761624
Ctsa	286.502	486.991	0.0251499	1	0.76328
Idh1	320.655	544.966	0.0217159	1	0.763297
Brf1	489.521	831.679	0.0129503	0.901803	0.763447
Snx10	77.792	132.816	0.134076	1	0.764125
Lpxn	39.8447	68.516	0.255438	1	0.767197
Trim25	548.339	936.034	0.01066	0.813744	0.770405
Slc22a23	219.146	375.257	0.0334312	1	0.773259
Gemin6	88.2275	151.789	0.109816	1	0.775983
Mast1	96.7657	166.547	0.0975333	1	0.777162
Trio	72.0999	124.383	0.13744	1	0.778399
Ng23	147.046	252.982	0.0558949	1	0.778683
Ifngr2	167.917	288.821	0.0465053	1	0.77885
Ptgr1	273.221	470.125	0.0232624	1	0.780773
Arf2	314.014	540.749	0.0190134	1	0.782209
Myo1d	386.114	668.295	0.0134967	0.926722	0.789883
Atp13a3	2325.22	4022.42	0.00284626	0.356742	0.790432
Kcnh2	44.5881	78.0028	0.213856	1	0.793247
Ube2j2	36.05	63.2456	0.257656	1	0.794124
Nfkbia	74.946	130.707	0.122804	1	0.794292
Lzts2	105.304	183.412	0.0799604	1	0.79474
Pip4k2a	405.088	704.134	0.0119646	0.866118	0.796106
Clcn7	173.609	302.525	0.0390678	1	0.797685
Calm3	1578.61	2760.67	0.00288323	0.356742	0.805973
Trim56	177.404	310.957	0.0356769	1	0.806202
Uba7	84.4328	148.627	0.0994138	1	0.808509
A630007B06Rik	226.735	398.447	0.0239523	1	0.810646
Prmt2	65.4591	115.95	0.13172	1	0.815354
Dyrk3	92.971	164.438	0.0844881	1	0.816008
Creb3	74.946	132.816	0.110956	1	0.817201
Ggcx	36.05	64.2996	0.241333	1	0.817603
Ehd2	38.896	69.5701	0.221874	1	0.822813
Clcn5	78.7407	140.194	0.100908	1	0.824294
Refbp2	46.4855	83.2733	0.183516	1	0.827589
Fam46a	195.429	347.851	0.026176	1	0.828603
Birc3	137.559	245.604	0.0440579	1	0.831692
Ehbp1	61.6644	110.68	0.131147	1	0.833649
Atp7b	280.81	501.748	0.0141307	0.957975	0.835111
Tmem126a	91.0736	163.384	0.0783544	1	0.836214
Klf6	72.0999	129.653	0.10621	1	0.837803
Phlda2	377.576	675.673	0.00884238	0.719862	0.837877
Pfn2	74.946	134.924	0.100131	1	0.839753
Plin3	150.841	270.902	0.0360553	1	0.840528
D730040F13Rik	76.8433	139.14	0.0931123	1	0.848225
Itga6	29.4092	53.7587	0.26471	1	0.848582
Zfp709	36.9986	67.4619	0.214885	1	0.849354
Als2	148.943	269.848	0.0337794	1	0.853065
Btbd7	144.2	261.415	0.0354005	1	0.85381
Reps2	50.2802	91.7061	0.153512	1	0.854261
Samd8	170.763	310.957	0.025558	1	0.860929
Gadd45a	93.9196	171.817	0.0645644	1	0.864467
Dusp5	52.1776	95.9224	0.14077	1	0.866012
Ftsj2	41.7421	76.9488	0.180138	1	0.866869
Ubl3	299.784	548.128	0.00943272	0.746058	0.868415
2010111I01Rik	47.4342	87.4897	0.155184	1	0.869484
Lipa	98.6631	181.304	0.0577494	1	0.871215
Acer3	257.093	471.179	0.0118263	0.861531	0.871443
Lpin1	51.2289	94.8683	0.138401	1	0.876206
Tagln2	2486.5	4565.27	0.000904838	0.158724	0.876322
Ap1s3	114.791	211.873	0.0436082	1	0.878471
Jund	95.817	177.088	0.057743	1	0.879254
Rasal2	156.533	288.821	0.0258347	1	0.879512
Gm11110	27.5118	51.6505	0.25546	1	0.884888
B3galt6	33.2039	62.1915	0.214459	1	0.885568
Atf6	429.754	795.84	0.00440998	0.466984	0.887427
Cln3	85.3815	159.168	0.0647061	1	0.890791
Klhl20	82.5354	153.898	0.0680878	1	0.890854
Trim16	72.0999	134.924	0.0814406	1	0.894857
Fadd	73.0486	137.032	0.0785292	1	0.898458
Slc2a6	32.2552	61.1374	0.210469	1	0.90188
Ptgs1	175.506	328.877	0.0178216	1	0.902207
Mtap1a	251.401	471.179	0.00921317	0.737802	0.903617
Hipk2	155.584	291.984	0.0218476	1	0.903883
Pggt1b	108.15	203.44	0.0407609	1	0.905366
Tspan5	268.477	504.91	0.00781499	0.654467	0.908718
Hist1h2bc	85.3815	161.276	0.0584863	1	0.909657
Ahnak	263.734	496.478	0.00796623	0.6628	0.910088
Pik3r3	46.4855	88.5438	0.134479	1	0.915107
Coq10b	53.1263	101.193	0.112635	1	0.916894
Fam158a	72.0999	137.032	0.0730825	1	0.917061
Trappc10	333.937	632.456	0.00478345	0.494277	0.919356
Zbed6	178.352	338.364	0.015023	0.977102	0.920035
Dok3	28.4605	54.8128	0.224747	1	0.921814
Ccdc126	52.1776	100.139	0.110497	1	0.927446
Ube2l6	112.893	216.089	0.0322567	1	0.930603
St3gal5	213.454	408.988	0.00942728	0.746058	0.934915
Hmox1	425.01	813.759	0.00266176	0.353704	0.935486
4930444A02Rik	44.5881	86.4356	0.129285	1	0.939563
Renbp	186.891	359.446	0.0116756	0.859764	0.939888
Ddit3	323.501	622.969	0.00396069	0.433746	0.943251
Med31	28.4605	55.8669	0.208631	1	0.948807
Osta	45.5368	89.5979	0.115884	1	0.961105
AI464131	41.7421	82.2192	0.129724	1	0.96126
Pkd1l2	37.9473	74.8406	0.145936	1	0.961445
Hic1	100.56	197.115	0.0321295	1	0.964002
Cbl	213.454	417.421	0.00724341	0.622884	0.964288
Ctse	121.431	239.279	0.0211409	1	0.972736
Pacs2	742.819	1463.08	0.000678984	0.129848	0.976971
Vat1	784.561	1549.52	0.000597738	0.117828	0.980953
Plekhh1	89.1762	178.142	0.0341285	1	0.990282
Parp9	54.0749	108.572	0.0794498	1	0.992405
Fzd7	265.631	531.263	0.0033454	0.38523	0.997292
Tor3a	111.945	224.522	0.0208724	1	0.997651
Pstpip2	51.2289	103.301	0.0842343	1	0.997834
Ano6	697.282	1393.51	0.000564668	0.113048	0.997876
Trpv2	271.323	542.858	0.00317932	0.370333	0.997908
Pfkfb2	203.967	408.988	0.00572438	0.527672	1.00019
Etv4	47.4342	95.9224	0.0932823	1	1.00081
Stxbp1	320.655	646.159	0.00200094	0.281737	1.00861
Gas2l3	127.124	257.199	0.0145517	0.961085	1.01095
E330020D12Rik	55.9723	114.896	0.0647982	1	1.0245
Dnajc6	39.8447	82.2192	0.108008	1	1.02677
Appl2	34.1526	70.6242	0.132898	1	1.02682
Vim	1903.06	3879.06	0.000121209	0.0337621	1.027
Cnr2	93.9196	192.899	0.0238972	1	1.03053
Pea15a	53.1263	109.626	0.0684046	1	1.03128
Rel	36.9986	76.9488	0.115386	1	1.03658
Nab2	177.404	366.824	0.0052341	0.515881	1.04387
Fcgr3	46.4855	96.9765	0.0797411	1	1.04495
Add2	874.686	1806.71	0.000210559	0.0499609	1.04568
Sgpl1	150.841	314.12	0.00703949	0.622049	1.05334
Ptar1	25.6144	54.8128	0.165781	1	1.06839
Baz2b	111.945	236.117	0.0123447	0.881207	1.06998
Arl5b	69.2539	146.519	0.03463	1	1.07025
Ift81	26.5631	56.921	0.157365	1	1.07135
Rrad	76.8433	163.384	0.0266994	1	1.07843
Igfbp4	704.872	1508.41	0.000141503	0.0370017	1.0965
Xylt1	92.0223	199.223	0.0149519	0.977102	1.10596
Bmp2k	399.396	862.248	0.000374289	0.0826856	1.10835
Cdk5rap1	39.8447	87.4897	0.0756528	1	1.11536
4930455F23Rik	91.0736	199.223	0.0137968	0.940312	1.12075
Grn	337.731	736.811	0.000460486	0.0951646	1.12311
Ero1l	797.843	1743.47	7.32e-05	0.0208829	1.1268
Rusc2	161.276	354.175	0.00295549	0.360654	1.13008
Mst1r	249.504	550.236	0.000838389	0.15607	1.13784
Relb	46.4855	104.355	0.0493361	1	1.1497
Slc46a3	50.2802	112.788	0.0423706	1	1.14987
Slc40a1	57.8697	129.653	0.0317809	1	1.15015
Wsb2	154.635	353.121	0.00192049	0.276485	1.18607
D17H6S56E-3	186.891	431.124	0.000929387	0.158724	1.20155
Odz4	90.1249	209.764	0.00730846	0.624289	1.20971
Nav2	70.2026	165.493	0.0126883	0.893272	1.22546
Arhgap18	57.8697	137.032	0.0200142	1	1.22941
Cd180	35.1013	84.3274	0.0549966	1	1.24096
Wdr35	55.0236	132.816	0.019226	1	1.25614
Dstyk	133.764	321.498	0.00144752	0.223458	1.25885
Atg10	28.4605	69.5701	0.0740701	1	1.26028
BC022687	31.3065	76.9488	0.0599017	1	1.2707
Lgals8	202.07	496.478	0.000249688	0.0566382	1.29266
Arid5a	39.8447	99.0847	0.0331699	1	1.293
Vangl2	19.9223	50.5964	0.112649	1	1.30223
Mns1	194.48	484.883	0.000220118	0.0512795	1.31359
Nfkbie	46.4855	118.058	0.0192658	1	1.32611
Lcp1	432.6	1095.2	1.08e-05	0.00446687	1.33808
B230312A22Rik	32.2552	83.2733	0.0413056	1	1.34149
Ikzf2	169.814	432.178	0.000251961	0.0566382	1.34253
BC006779	250.452	637.726	5.93e-05	0.0185252	1.34491
Evi5	66.4078	170.763	0.00611116	0.551424	1.34943
Gsn	97.7144	251.928	0.00160134	0.23883	1.3574
Irf9	52.1776	135.978	0.0111335	0.844101	1.36505
Mr1	21.8197	57.9751	0.0775316	1	1.36982
Tpm4	79.6894	207.656	0.00286893	0.356742	1.37068
Klhl28	23.7171	63.2456	0.0648111	1	1.37809
P2rx7	3254.93	8471.74	1.48e-07	0.000111294	1.37976
Gng2	91.0736	248.766	0.000941468	0.158724	1.43972
Stx11	33.2039	92.7601	0.0220366	1	1.45481
Frmd4a	179.301	502.802	3.3e-05	0.0117345	1.48245
Sh3pxd2b	243.812	688.322	7.35e-06	0.00324593	1.49351
Sp4	332.988	940.251	1.99e-06	0.00106309	1.49478
Sgk1	22.7684	66.4078	0.0421637	1	1.50387
Uap1l1	66.4078	196.061	0.00118882	0.195287	1.54766
Alas2	173.609	515.451	1.19e-05	0.00474684	1.5645
Angpt1	25.6144	78.0028	0.0236574	1	1.56969
Camsap1l1	130.918	397.393	3.13e-05	0.0114708	1.59455
Samd9l	48.3828	149.681	0.00245477	0.334607	1.60942
Tyrobp	43.6394	137.032	0.00312744	0.367633	1.62861
Havcr2	38.896	123.329	0.00438656	0.466984	1.63984
Psen2	218.197	705.188	5.09e-07	0.000326168	1.68782
Dmpk	22.7684	80.111	0.0115153	0.852865	1.77085
5730416F02Rik	33.2039	115.95	0.00305309	0.365601	1.77366
Capg	554.98	1944.8	4.86e-10	6.92e-07	1.80726
Slc45a3	260.888	917.061	1.95e-08	2.08e-05	1.80964
Apob48r	34.1526	126.491	0.00143209	0.223458	1.85869
Irgm1	36.9986	173.925	3.56e-05	0.012	2.20272
Ifi27l1	102.458	486.991	4.85e-09	6.21e-06	2.23781
Csf2rb2	45.5368	227.684	2.39e-06	0.00117399	2.29691
Slc26a1	27.5118	141.248	7.33e-05	0.0208829	2.31878
Tmem173	17.0763	89.5979	0.00102444	0.170469	2.32538
Ltb	11.3842	66.4078	0.00285112	0.356742	2.44442
Gbp6	21.8197	126.491	6.58e-05	0.0196058	2.48204
Dusp18	10.4355	63.2456	0.00309593	0.367297	2.49008
Pde10a	18.9737	112.788	0.000124519	0.0339461	2.51018
Oas3	31.3065	185.52	2.47e-06	0.00117399	2.52943
Slfn5	17.0763	112.788	6.4e-05	0.0195383	2.65418
Neurl3	39.8447	257.199	3.62e-08	3.5e-05	2.66026
Zbtb8b	8.53815	71.6783	0.000434198	0.0912029	2.92974
Hdc	81.5868	709.404	9.04e-17	5.79e-13	3.10466
Cpz	17.0763	157.06	2.68e-07	0.000181041	3.1283
Oasl1	41.7421	373.149	2.24e-12	4.79e-09	3.12988
Fam198b	53.1263	493.315	1.07e-14	3.42e-11	3.19103
Thy1	33.2039	432.178	2.59e-16	1.11e-12	3.66273
Oas2	17.0763	236.117	1.56e-11	2.86e-08	3.71343
Isg15	4.74342	79.0569	1.29e-05	0.00502042	3.80105
Frmpd1	2.84605	55.8669	0.000157421	0.0403408	3.88614
Trim30a	3.79473	82.2192	3.25e-06	0.00148924	4.11739
Kcne3	2.84605	101.193	3.82e-08	3.5e-05	4.73177
Down-regulated genes in Induced MEL cells
Gene	shSCR	shFli-1	pval	padj	Log2 Fold change
Gp5	66.6286	5.34305	0.000719586	0.227689	-3.41438
F2r	798.046	184.335	2.01e-06	0.00432076	-2.10814
Fermt3	3015.51	1044.57	9.31e-05	0.0546688	-1.52859
Adamts20	77.1095	29.3868	0.0759291	1	-1.36205
Gp1ba	76.3609	29.3868	0.0797139	1	-1.34816
Gata2	56.1477	24.0437	0.166524	1	-1.19025
Tgfb1	1152.9	528.962	0.00594258	0.808441	-1.12256
Nrgn	328.651	150.941	0.0211372	1	-1.11743
Snn	57.645	26.7153	0.198889	1	-1.08133
Ppif	717.942	339.284	0.0114892	1	-1.07914
2810432L12Rik	107.055	50.759	0.107293	1	-1.06188
Zdhhc20	381.804	182.999	0.0242131	1	-1.05691
Itga4	304.695	154.948	0.0465245	1	-0.971023
Laptm4a	1101.24	573.042	0.0207864	1	-0.941215
Slc41a3	293.465	154.948	0.0613	1	-0.917028
Arrb2	476.133	252.459	0.0417005	1	-0.912637
Itga2b	3567.25	1908.8	0.0186278	1	-0.901792
Anubl1	53.1532	28.051	0.29483	1	-0.898457
Pf4	72.6177	40.0729	0.260648	1	-0.841867
Rab4a	188.656	105.525	0.124866	1	-0.832192
Fut8	705.964	396.721	0.0500387	1	-0.829878
Epn2	151.224	85.4888	0.157474	1	-0.815615
Diap1	854.194	494.232	0.0571938	1	-0.788146
Agxt2l2	59.8909	34.7298	0.340015	1	-0.769097
Psat1	3006.52	1800.61	0.0543295	1	-0.73929
Ptprj	390.788	233.758	0.107437	1	-0.738896
Ppa2	301.7	182.999	0.135827	1	-0.718189
Fam113b	50.9072	30.7225	0.410132	1	-0.710428
Frrs1	334.64	209.715	0.153519	1	-0.671625
Polr2e	848.205	553.006	0.135263	1	-0.616211
Tbrg4	548.002	360.656	0.164611	1	-0.602193
Ctla2a	61.3882	4.00729	0.000681646	0.227689	-3.63917
Plek	2811.88	706.618	5.78e-07	0.00149299	-1.991
Heatr2	201.383	80.1458	0.0171189	1	-1.3185
Fmnl1	193.897	84.153	0.0308513	1	-1.19458
Rg9mtd2	53.1532	22.708	0.176293	1	-1.19167
Iffo2	97.3227	42.7444	0.0899489	1	-1.16843
Ptger3	189.405	84.153	0.0366006	1	-1.16094
Creb3l1	241.061	121.554	0.0564174	1	-0.981947
Vegfa	346.618	177.656	0.0431731	1	-0.960317
Ecm1	103.312	53.4305	0.155348	1	-0.938415
P2rx1	242.558	128.233	0.0738902	1	-0.914289
Meis1	96.574	52.0947	0.192155	1	-0.877928
Mapt	64.3827	34.7298	0.268688	1	-0.87178
Evi2b	116.787	65.4524	0.187876	1	-0.825791
Tcfap4	70.3718	42.7444	0.346505	1	-0.706255
Tsga14	63.6341	38.7371	0.369451	1	-0.701808
Celf2	65.1313	40.0729	0.374428	1	-0.687148
Flna	2473.49	1544.14	0.0787378	1	-0.679394
P4hb	5503.22	3455.62	0.0761009	1	-0.671178
Urb2	706.712	450.152	0.122648	1	-0.64955
Ttc39b	308.438	196.357	0.174301	1	-0.648842
Rab13	67.3772	42.7444	0.39701	1	-0.644418
Eml4	546.504	359.32	0.163808	1	-0.603591
Nme1	971.73	639.83	0.139444	1	-0.602096
Pnma5	445.438	4.00729	7.1e-20	9.17e-16	-6.47829
Ttc18	67.3772	2.67153	0.000116598	0.0648976	-4.21906
Hsd3b1	66.6286	9.35034	0.00385485	0.639894	-2.70796
Tcam1	50.9072	8.01458	0.0145515	1	-2.5256
Ltb4r1	66.6286	12.0219	0.00863758	1	-2.3767
Ids	234.323	50.759	0.000125537	0.0648976	-2.18476
Csrp2	71.1204	16.0292	0.0147507	1	-2.0824
Slamf1	86.8418	20.0364	0.00872824	1	-2.06202
Gm5424	111.547	28.051	0.0057561	0.791402	-1.95386
Bnip3	74.8636	18.7007	0.0182961	1	-1.94516
Srm	859.434	233.758	1.58e-05	0.0162336	-1.87389
Nr4a1	50.9072	13.3576	0.0540027	1	-1.85412
Arhgap29	67.3772	18.7007	0.0341662	1	-1.79527
Kcnab3	71.1204	20.0364	0.0316732	1	-1.77752
Spns2	1709.88	498.239	1.21e-05	0.0141833	-1.77694
Armcx2	257.531	74.8027	0.000984171	0.302843	-1.77001
Ak4	102.563	29.3868	0.0135561	1	-1.76899
Hmgn5	1118.46	328.598	2.65e-05	0.0211991	-1.76403
Stc2	71.1204	21.3722	0.0393957	1	-1.6887
Fam65c	66.6286	20.0364	0.0453489	1	-1.68474
Itgb7	244.055	76.1385	0.0020243	0.443425	-1.66759
Fli1	282.984	89.4961	0.00151033	0.37238	-1.64988
Nkain1	68.1259	21.3722	0.0496502	1	-1.62752
Adamts3	148.23	49.4232	0.0114201	1	-1.56538
Tacc2	51.6559	17.3649	0.0996222	1	-1.51964
Gsto1	334.64	116.211	0.00220884	0.475783	-1.5178
Id1	62.8854	21.3722	0.0739758	1	-1.51378
6230427J02Rik	341.378	121.554	0.00262301	0.538091	-1.48217
Arhgap15	91.3336	32.0583	0.0416115	1	-1.48184
Cenpq	295.711	105.525	0.00363976	0.627204	-1.47786
Prelid2	77.8581	28.051	0.0615373	1	-1.44067
Hk2	314.427	117.547	0.00466188	0.725905	-1.41185
Rasgrp2	85.3445	32.0583	0.0609902	1	-1.38509
Adi1	199.886	76.1385	0.0131675	1	-1.38085
Smug1	98.0713	37.4014	0.0508951	1	-1.36731
Gpn1	401.269	157.62	0.0045104	0.719659	-1.34259
Gyk	357.848	142.927	0.00630933	0.832059	-1.31804
Mpp7	187.908	74.8027	0.0194557	1	-1.31736
Src	54.6504	21.3722	0.135824	1	-1.31469
Fgfr3	150.476	60.1093	0.0295978	1	-1.30962
Vim	103.312	41.4086	0.0571538	1	-1.29847
Aim1	63.6341	25.3795	0.116715	1	-1.29288
Copz2	73.3663	29.3868	0.096689	1	-1.29121
Hlcs	101.814	41.4086	0.062121	1	-1.27761
Dctd	104.809	42.7444	0.0600112	1	-1.27429
Tmem40	88.3391	36.0656	0.0784863	1	-1.26921
Adap1	151.973	62.7808	0.0347136	1	-1.26208
4930594C11Rik	52.4045	21.3722	0.159543	1	-1.25525
X99384	131.76	56.102	0.0507496	1	-1.21721
Dmbx1	69.6232	29.3868	0.122628	1	-1.2167
Rhebl1	50.9072	21.3722	0.177387	1	-1.21423
Uaca	257.531	110.868	0.0189028	1	-1.20853
Ydjc	148.979	64.1166	0.0442553	1	-1.20366
Ece2	102.563	44.0802	0.0767893	1	-1.19995
Rpl36a	108.552	46.7517	0.0713611	1	-1.198
Smtnl2	199.886	86.8246	0.0295857	1	-1.19368
Vrtn	53.1532	22.708	0.176293	1	-1.19167
Sdc1	180.421	78.81	0.0357381	1	-1.1847
Ada	131.76	57.4378	0.0566878	1	-1.18385
Trip10	86.0931	37.4014	0.101908	1	-1.1814
Mcm8	243.307	106.861	0.023542	1	-1.17952
Nomo1	2218.96	987.129	0.00290897	0.567878	-1.16776
Tpi1	1018.14	455.495	0.00502313	0.750685	-1.15869
Lrrc16b	99.5686	44.0802	0.0899371	1	-1.15762
Stard8	90.585	40.0729	0.10169	1	-1.15692
Fam110c	63.6341	28.051	0.155796	1	-1.15371
Fam64a	185.662	84.153	0.042162	1	-1.1323
Slc39a1	346.618	157.62	0.0183468	1	-1.13193
Trmt61a	117.536	54.7663	0.0891035	1	-1.08786
Ldlrad3	74.8636	34.7298	0.150634	1	-1.08628
Letmd1	363.837	170.978	0.0220825	1	-1.08503
Tmem64	315.176	148.27	0.0264387	1	-1.08281
Ccnb1	400.52	189.678	0.0209629	1	-1.07433
Cth	62.8854	29.3868	0.185917	1	-1.07204
A630055G03Rik	74.115	34.7298	0.157181	1	-1.07197
Tomm7	567.466	269.824	0.0150485	1	-1.06972
Zcchc10	93.5795	44.0802	0.122719	1	-1.06903
Prkd3	238.815	113.54	0.0399518	1	-1.06607
Brwd3	634.843	303.218	0.0140906	1	-1.06357
Abhd14a	84.5959	40.0729	0.140521	1	-1.05936
Snrpb	2038.54	981.786	0.00730724	0.92587	-1.05329
Arap3	111.547	53.4305	0.106424	1	-1.04804
Rassf2	89.0877	42.7444	0.138582	1	-1.04223
Ly6k	142.989	69.4597	0.0842457	1	-1.03109
Trpt1	148.23	72.1312	0.0813833	1	-1.02898
Mrps6	139.995	68.1239	0.0870824	1	-1.02839
Zc3hav1l	160.208	78.81	0.0782602	1	-1.01428
Cdc25b	1343.8	667.881	0.0121696	1	-1.00757
D4Ertd22e	411.001	204.372	0.0294871	1	-1.00441
Des	59.8909	29.3868	0.222479	1	-1.00278
Gmds	157.962	78.81	0.0851966	1	-0.994042
Fam129b	125.771	62.7808	0.110079	1	-0.991028
Slc2a1	475.384	239.102	0.0280366	1	-0.98848
Hddc2	88.3391	44.0802	0.160031	1	-0.986798
Tgm2	262.023	132.24	0.0518653	1	-0.981154
Pim3	172.186	86.8246	0.0815558	1	-0.979628
Srl	71.8691	36.0656	0.199614	1	-0.975226
Alox5ap	247.05	125.562	0.0576015	1	-0.97079
Pgk1	184.164	93.5034	0.0784777	1	-0.970369
Lias	259.777	132.24	0.0551718	1	-0.968782
Gas2	123.525	62.7808	0.12104	1	-0.96524
Adamts10	92.0822	46.7517	0.162893	1	-0.962954
Taf4b	180.421	92.1676	0.0828054	1	-0.961443
Vps28	333.143	170.978	0.0452587	1	-0.958245
Sh3bgrl3	501.586	257.802	0.0316307	1	-0.957521
Sqrdl	80.8527	41.4086	0.190105	1	-0.948672
Slc2a3	539.018	279.174	0.031674	1	-0.946682
Dok2	216.356	112.204	0.0742256	1	-0.941133
Pgm2	218.602	113.54	0.0740669	1	-0.93904
Aprt	940.287	490.225	0.0230103	1	-0.938251
1810032O08Rik	244.055	126.897	0.0667135	1	-0.93812
Pank3	408.755	213.722	0.0426964	1	-0.932292
Aqr	982.21	514.269	0.0233277	1	-0.932176
Crls1	260.525	136.248	0.0647361	1	-0.930168
Nme3	69.6232	36.0656	0.225304	1	-0.930061
Mrps28	64.3827	33.3941	0.241887	1	-0.926749
Rsad1	64.3827	33.3941	0.241887	1	-0.926749
Kifc3	125.022	65.4524	0.135119	1	-0.923286
Cxxc5	101.814	53.4305	0.166174	1	-0.917556
Slc19a1	177.427	93.5034	0.098511	1	-0.916894
Pgm2l1	421.482	223.072	0.0453637	1	-0.914925
Chm	297.957	157.62	0.0611725	1	-0.914364
Man2a1	196.891	104.189	0.0908377	1	-0.911718
Ldha	1641.76	873.589	0.0215556	1	-0.909444
Egfl7	121.279	64.1166	0.144782	1	-0.90908
Fpgs	178.924	94.8391	0.100541	1	-0.908701
Wasf1	248.547	132.24	0.0749078	1	-0.90528
Shmt1	202.88	108.197	0.0919156	1	-0.900793
Pdss1	120.53	64.1166	0.149279	1	-0.90022
Pon3	68.1259	36.0656	0.244004	1	-0.899145
Igfbp4	192.399	102.854	0.0978714	1	-0.897031
Mif	107.804	57.4378	0.166594	1	-0.896753
P4ha2	117.536	62.7808	0.155315	1	-0.894128
0610009B22Rik	80.1041	42.7444	0.217952	1	-0.890676
G6pc3	139.246	74.8027	0.135823	1	-0.887641
Pwp1	411.001	221.737	0.0529473	1	-0.88731
Klhl8	109.301	58.7736	0.170252	1	-0.883865
Lap3	780.827	423.437	0.0356988	1	-0.881301
Ly75	77.1095	41.4086	0.229452	1	-0.88114
2010305A19Rik	94.3281	50.759	0.194498	1	-0.881093
Rpl10	140.744	76.1385	0.138596	1	-0.877761
Grhpr	161.705	88.1603	0.126456	1	-0.867788
Pdia6	2103.67	1154.1	0.0265963	1	-0.865576
Alox5	1896.3	1040.56	0.0274165	1	-0.865199
Eif1a	641.581	352.641	0.0445436	1	-0.861592
Tmem158	80.8527	44.0802	0.231042	1	-0.860537
Mir17hg	1032.37	569.035	0.0355333	1	-0.858234
Sh3bgrl	4269.47	2354.95	0.0243986	1	-0.858087
Gm3833	51.6559	28.051	0.321643	1	-0.858006
Rpp38	85.3445	46.7517	0.224411	1	-0.854553
Nfatc3	952.265	526.29	0.037703	1	-0.854279
Tmem167	524.794	291.196	0.0542318	1	-0.84756
BC056474	106.306	58.7736	0.193111	1	-0.844156
Ccne2	574.952	320.583	0.0530523	1	-0.840759
Ccdc102a	74.8636	41.4086	0.25634	1	-0.83905
Hprt	702.969	392.714	0.0479213	1	-0.838364
Serpinb9b	119.782	66.7881	0.180443	1	-0.833298
Dph1	81.6013	45.4159	0.244316	1	-0.831545
Ptges2	193.148	108.197	0.12332	1	-0.830227
Nthl1	55.3991	30.7225	0.321604	1	-0.830163
Mrpl34	171.438	96.1749	0.137176	1	-0.827419
Ndufa12	142.989	80.1458	0.159	1	-0.827376
Ppifos	142.989	80.1458	0.159	1	-0.827376
Gm4349	57.645	32.0583	0.314976	1	-0.826995
Gm5506	133.257	74.8027	0.169627	1	-0.824678
BC046404	135.503	76.1385	0.167978	1	-0.823412
Rps27a	76.3609	42.7444	0.261444	1	-0.822506
Clvs1	62.1368	34.7298	0.30257	1	-0.821352
Eif4ebp1	450.679	255.131	0.0689314	1	-0.818418
Ccdc137	317.422	180.328	0.0899722	1	-0.812337
Npepl1	199.886	113.54	0.128449	1	-0.810526
Atp5g1	59.1422	33.3941	0.321167	1	-0.806219
Telo2	161.705	92.1676	0.154657	1	-0.804361
Ehd3	303.946	173.649	0.0960407	1	-0.804095
Rps24	350.362	200.364	0.0873003	1	-0.803148
Mpp6	409.504	235.094	0.0805414	1	-0.798033
2001-09-01	323.411	185.671	0.0945517	1	-0.797324
Bcap29	256.034	146.934	0.111846	1	-0.797004
Foxo4	441.695	253.795	0.0771718	1	-0.796978
Lasp1	364.586	209.715	0.0880769	1	-0.794919
Itm2a	100.317	57.4378	0.228607	1	-0.793906
Marcksl1	199.886	114.876	0.13607	1	-0.793799
Ears2	51.6559	29.3868	0.357221	1	-0.793151
Dctpp1	282.236	162.963	0.107728	1	-0.788633
Qser1	628.106	363.327	0.0660499	1	-0.788067
Depdc1b	336.886	195.021	0.0966277	1	-0.785527
Igf1r	541.264	313.904	0.0728745	1	-0.784082
Atic	1116.22	647.845	0.052774	1	-0.783963
2010317E24Rik	198.389	114.876	0.141968	1	-0.783006
Fam57a	71.8691	41.4086	0.296394	1	-0.780948
Slc23a2	386.296	224.408	0.0902054	1	-0.780898
Ccdc41	303.198	176.321	0.106693	1	-0.778648
Rnmtl1	165.449	96.1749	0.165815	1	-0.776421
Prdx4	295.711	172.313	0.109814	1	-0.775677
Nsun2	1822.18	1064.6	0.0482726	1	-0.774787
Il2rg	139.995	81.4815	0.18903	1	-0.773501
Lmbr1l	96.574	56.102	0.246811	1	-0.772955
Eepd1	50.9072	29.3868	0.372327	1	-0.772492
Cenpw	151.224	88.1603	0.179626	1	-0.771726
Six2	103.312	60.1093	0.236308	1	-0.771438
Nop16	354.105	207.043	0.0993048	1	-0.771362
Glud1	569.712	333.941	0.0763555	1	-0.768857
Cuedc1	73.3663	42.7444	0.301443	1	-0.765551
Gm13498	223.094	130.905	0.139065	1	-0.764605
Mthfd1l	576.45	340.619	0.0802641	1	-0.757305
Susd1	438.701	259.138	0.0928477	1	-0.757245
Psrc1	163.203	96.1749	0.177867	1	-0.756822
Emp3	54.6504	32.0583	0.369773	1	-0.75138
Gpr19	59.1422	34.7298	0.353328	1	-0.75125
Gm129	63.6341	37.4014	0.33838	1	-0.751138
Lrrc51	81.6013	48.0875	0.290081	1	-0.750811
Nagpa	90.585	53.4305	0.271112	1	-0.750695
Sms	164.7	97.5107	0.180327	1	-0.750221
Fam165b	187.159	110.868	0.165048	1	-0.750151
Fam108c	292.717	173.649	0.122343	1	-0.749966
Ttll4	375.815	223.072	0.104874	1	-0.749893
Gpatch4	433.46	257.802	0.0976797	1	-0.747374
Slc16a3	1733.09	1035.22	0.0587681	1	-0.742856
Palm	101.066	60.1093	0.25851	1	-0.740036
Tm6sf1	94.3281	56.102	0.270834	1	-0.73936
Slain2	466.4	279.174	0.0977438	1	-0.738333
Igbp1	559.98	335.276	0.0891326	1	-0.738301
Tspan4	160.957	96.1749	0.190691	1	-0.736953
Mfge8	151.973	90.8319	0.19868	1	-0.736211
Sh3d19	69.6232	41.4086	0.329819	1	-0.735783
Naf1	145.235	86.8246	0.205222	1	-0.735596
Dmd	67.3772	40.0729	0.336609	1	-0.73533
Hes1	67.3772	40.0729	0.336609	1	-0.73533
Ndufa5	291.968	174.985	0.129713	1	-0.735292
Gltp	514.313	308.561	0.0942783	1	-0.735224
Pfkl	1372.25	824.166	0.0651015	1	-0.734839
Il10rb	58.3936	34.7298	0.367071	1	-0.733179
Dpagt1	187.159	112.204	0.174412	1	-0.733027
Dok1	120.53	72.1312	0.234292	1	-0.732759
Pgm1	497.843	299.211	0.0969865	1	-0.73261
Arhgap26	56.1477	33.3941	0.375637	1	-0.732536
Gm6644	51.6559	30.7225	0.394124	1	-0.731087
1300001I01Rik	1027.13	618.458	0.0724303	1	-0.730942
Poglut1	244.055	146.934	0.149101	1	-0.728155
Crtap	228.334	137.584	0.156387	1	-0.726694
2610002M06Rik	1054.08	637.159	0.0739779	1	-0.725364
Lyar	877.401	531.634	0.080165	1	-0.721737
Nme4	148.23	89.4961	0.210681	1	-0.72161
2900010M23Rik	218.602	132.24	0.16407	1	-0.720857
Tmem29	218.602	132.24	0.16407	1	-0.720857
Slc5a2	64.3827	38.7371	0.356387	1	-0.718422
Fbl	165.449	100.182	0.198112	1	-0.718121
Pet112l	95.0768	57.4378	0.283226	1	-0.717286
Lass4	90.585	54.7663	0.292825	1	-0.715718
Cks1b	678.264	412.751	0.0913741	1	-0.715211
Npm1	2137.36	1302.37	0.0662962	1	-0.714257
1110001J03Rik	55.3991	33.3941	0.390387	1	-0.713512
Nudt4	554.739	337.948	0.100572	1	-0.713345
Rps5	5203.77	3173.77	0.0598286	1	-0.713181
Mrpl12	991.943	605.1	0.0808048	1	-0.712154
Rpl10a	110.049	66.7881	0.261647	1	-0.712098
Alg3	193.148	117.547	0.182971	1	-0.711697
Rrp9	419.236	256.466	0.118583	1	-0.706816
Plcb3	384.05	235.094	0.124713	1	-0.705684
Kcnk5	451.428	276.503	0.115052	1	-0.705184
Vkorc1	116.039	70.7954	0.257561	1	-0.705021
Yy2	116.039	70.7954	0.257561	1	-0.705021
2310003L22Rik	68.1259	41.4086	0.35381	1	-0.704868
Idh3a	871.412	534.305	0.0876217	1	-0.704649
Dnmt3b	161.705	98.8464	0.209349	1	-0.704479
Spns3	89.8363	54.7663	0.30197	1	-0.703877
Anpep	135.503	82.8173	0.23459	1	-0.703614
Fkbp2	157.214	96.1749	0.213885	1	-0.703218
Ptgs1	109.301	66.7881	0.269034	1	-0.702339
Lgals7	85.3445	52.0947	0.312852	1	-0.701535
Sec13	895.369	550.334	0.0883595	1	-0.701165
Cdca7	628.106	386.035	0.100995	1	-0.700837
Emilin2	773.341	475.531	0.0933417	1	-0.700398
Pus7	699.226	430.116	0.0972517	1	-0.699746
Chac1	59.1422	36.0656	0.386635	1	-0.698298
Cryz	100.317	61.4451	0.286207	1	-0.69822
Uchl5	979.216	603.765	0.0878108	1	-0.696726
Bola2	234.323	144.262	0.171171	1	-0.695982
Grwd1	331.646	204.372	0.140447	1	-0.695749
Angptl4	74.115	45.4159	0.344137	1	-0.69448
Pgm3	196.891	121.554	0.193011	1	-0.691286
Polr1b	440.198	272.496	0.124373	1	-0.689909
Dennd2d	67.3772	41.4086	0.366337	1	-0.689158
Phgdh	136.252	84.153	0.243359	1	-0.688695
Pdf	306.192	189.678	0.151154	1	-0.688001
Ccdc58	99.5686	61.4451	0.294589	1	-0.68752
Pear1	65.1313	40.0729	0.374428	1	-0.687148
Strap	1647.75	1023.19	0.0810251	1	-0.686882
2011-09-01	1103.49	685.246	0.0893053	1	-0.686582
Pak1	146.733	90.8319	0.23442	1	-0.685922
Wdr43	1018.14	633.151	0.0923619	1	-0.68446
Rilpl2	77.8581	48.0875	0.341762	1	-0.683905
Cad	2180.03	1357.13	0.0785046	1	-0.683382
Smyd5	219.35	136.248	0.18595	1	-0.683016
Apool	287.476	178.992	0.160904	1	-0.680518
Pawr	103.312	64.1166	0.293436	1	-0.679805
Snhg12	101.066	62.7808	0.298222	1	-0.678305
Pitrm1	1186.59	741.348	0.0916052	1	-0.677867
Nus1	702.969	439.466	0.108404	1	-0.676482
Fam195a	83.8472	52.0947	0.333014	1	-0.676299
Olfm1	226.837	141.591	0.186625	1	-0.676119
Kbtbd8	169.192	105.525	0.221496	1	-0.675966
Shmt2	1670.96	1045.9	0.085924	1	-0.67541
Ccdc38	53.9018	33.3941	0.421301	1	-0.674694
Nln	202.88	126.897	0.201193	1	-0.672735
Ifrd2	1030.12	646.509	0.0983865	1	-0.671244
Nip7	479.127	300.547	0.129646	1	-0.671035
Cmtm7	157.962	98.8464	0.234031	1	-0.670901
Uba52	117.536	73.4669	0.278272	1	-0.670651
Mmachc	130.263	81.4815	0.262366	1	-0.670314
Nle1	181.17	113.54	0.21701	1	-0.669435
1500012F01Rik	193.897	121.554	0.208769	1	-0.669288
Ppie	387.045	243.109	0.144471	1	-0.668699
Qdpr	774.09	487.553	0.110233	1	-0.665847
Pdia4	771.844	486.218	0.110464	1	-0.665611
Pus7l	184.913	116.211	0.217042	1	-0.665516
Tprgl	577.947	364.663	0.12423	1	-0.662916
Yrdc	311.433	196.357	0.164739	1	-0.662736
2610018G03Rik	106.306	66.7881	0.300385	1	-0.66263
Dtx4	106.306	66.7881	0.300385	1	-0.66263
Bod1	178.175	112.204	0.22376	1	-0.662447
Sdcbp	786.816	496.904	0.111667	1	-0.661993
Rgs10	676.767	427.444	0.117743	1	-0.661683
Chrm4	116.787	73.4669	0.285613	1	-0.661511
Hsp90ab1	14734.7	9316.94	0.0772281	1	-0.661228
Rpl14	547.253	345.963	0.128564	1	-0.660062
Snrpc	137.749	86.8246	0.261158	1	-0.659781
Rab8b	625.111	395.386	0.122413	1	-0.659514
Adh5	496.346	313.904	0.134251	1	-0.659336
Cdc42ep2	78.6068	49.4232	0.357189	1	-0.658803
Kdm2b	354.853	224.408	0.156721	1	-0.658744
Zfp248	65.88	41.4086	0.392482	1	-0.657216
Ppp4r4	76.3609	48.0875	0.364475	1	-0.65625
Cenpv	198.389	125.562	0.214993	1	-0.655742
Crocc	86.8418	54.7663	0.340984	1	-0.655515
Nab2	86.8418	54.7663	0.340984	1	-0.655515
Mrto4	175.181	110.868	0.230803	1	-0.655256
Nop2	793.554	503.582	0.115081	1	-0.655055
Enoph1	229.831	145.598	0.198808	1	-0.654972
Rtn4rl1	53.1532	33.3941	0.437481	1	-0.654886
Mybbp1a	2332	1481.36	0.0910438	1	-0.654291
Ssr1	1739.83	1106.01	0.0959545	1	-0.653105
Hadh	395.28	251.123	0.152724	1	-0.65239
Maged1	863.177	548.998	0.113827	1	-0.6519
Dhrs4	157.962	100.182	0.247087	1	-0.651728
Spr	199.886	126.897	0.217035	1	-0.651388
Rwdd1	113.793	72.1312	0.297616	1	-0.650472
Prr24	208.121	132.24	0.213024	1	-0.650304
Prps1	866.172	551.67	0.114801	1	-0.6499
Klhl2	205.875	130.905	0.214994	1	-0.649262
Urb1	408.755	260.474	0.153039	1	-0.648097
2610002D18Rik	98.82	62.7808	0.324542	1	-0.646205
Myc	1003.92	641.166	0.112199	1	-0.646064
Timm9	196.891	125.562	0.223309	1	-0.644867
Akr1b3	56.8963	36.0656	0.431464	1	-0.643392
Ranbp1	991.194	634.487	0.114401	1	-0.642759
Kank3	75.6122	48.0875	0.376287	1	-0.642221
Apex1	346.618	221.737	0.168927	1	-0.642166
Car13	65.1313	41.4086	0.406112	1	-0.640976
Pigp	65.1313	41.4086	0.406112	1	-0.640976
Fancd2	254.536	162.963	0.198039	1	-0.640157
Ddx31	158.711	101.518	0.254984	1	-0.639586
Yaf2	252.29	161.627	0.199573	1	-0.639223
Rps3a	445.438	285.853	0.153521	1	-0.638149
Cno	175.181	112.204	0.242723	1	-0.638131
Pmm1	276.995	177.656	0.191277	1	-0.637873
Dimt1	62.8854	40.0729	0.415656	1	-0.637301
Espn	237.318	152.277	0.207656	1	-0.636745
Fance	218.602	140.255	0.216805	1	-0.636587
Trio	154.219	98.8464	0.261193	1	-0.636523
Polr3e	342.875	220.401	0.17431	1	-0.635225
1110067D22Rik	125.022	80.1458	0.293566	1	-0.635091
Rpl4	8407.18	5416.52	0.0916768	1	-0.634162
B4galnt4	141.492	90.8319	0.275597	1	-0.633816
Odf2l	95.8254	61.4451	0.339662	1	-0.632798
Wdr4	306.941	197.693	0.185735	1	-0.632113
Atp10d	288.225	185.671	0.191721	1	-0.631694
Dkc1	1631.28	1052.58	0.108472	1	-0.631586
2310079N02Rik	112.295	72.1312	0.313503	1	-0.631531
Aff3	213.361	137.584	0.224714	1	-0.629288
Mettl1	58.3936	37.4014	0.436212	1	-0.629151
Pdp1	58.3936	37.4014	0.436212	1	-0.629151
Ppat	1261.45	816.151	0.116354	1	-0.627554
Cd44	184.164	118.883	0.244116	1	-0.627182
Pgd	695.483	450.152	0.136922	1	-0.626474
Timm50	425.225	275.167	0.164345	1	-0.626075
Pter	72.6177	46.7517	0.39681	1	-0.624501
Prmt7	309.187	200.364	0.191082	1	-0.623328
Rnpep	185.662	120.219	0.246262	1	-0.622815
Bzw2	692.488	450.152	0.140975	1	-0.620258
Txndc5	604.149	392.714	0.147511	1	-0.620142
Pdxdc1	632.597	411.415	0.145669	1	-0.61947
Jak3	259.028	168.306	0.21094	1	-0.619033
9430008C03Rik	178.924	116.211	0.254358	1	-0.618275
Acacb	76.3609	49.4232	0.392407	1	-0.617516
Sclt1	154.219	100.182	0.275268	1	-0.61735
Gtpbp5	145.984	94.8391	0.283454	1	-0.616972
BC067068	68.1259	44.0802	0.414785	1	-0.616733
Hells	641.581	418.094	0.146822	1	-0.616606
Pycrl	199.137	129.569	0.242409	1	-0.616177
Il1rap	160.208	104.189	0.270978	1	-0.615934
Ube2d2	160.208	104.189	0.270978	1	-0.615934
Gm10857	51.6559	33.3941	0.471322	1	-0.614435
Chst11	180.421	117.547	0.256541	1	-0.613883
Klrg2	74.115	48.0875	0.400846	1	-0.613746
Ttyh2	74.115	48.0875	0.400846	1	-0.613746
Tyro3	202.88	132.24	0.241987	1	-0.61369
Nhp2	1012.16	661.202	0.130895	1	-0.613512
Dip2a	96.574	62.7808	0.352767	1	-0.613374
Ahcy	110.798	72.1312	0.330093	1	-0.612338
5730469M10Rik	184.164	120.219	0.255902	1	-0.611196
Qtrtd1	159.459	104.189	0.276699	1	-0.609219
Hirip3	393.783	257.802	0.181226	1	-0.609208
Ppapdc1b	122.776	80.1458	0.315829	1	-0.609148
Usp40	179.673	117.547	0.261569	1	-0.607918
Ddx21	2731.02	1792.59	0.114544	1	-0.607117
Metrn	228.334	149.605	0.233442	1	-0.606677
Tnfaip1	120.53	78.81	0.320674	1	-0.606676
Rangap1	2210.72	1451.97	0.117971	1	-0.606161
Eif5a2	362.34	237.766	0.190078	1	-0.605724
Ccdc107	126.519	82.8173	0.313963	1	-0.605398
Tpst2	254.536	166.97	0.222707	1	-0.605322
Phb2	1459.09	959.078	0.126471	1	-0.604836
Set	232.077	152.277	0.233128	1	-0.604667
Abcb7	1011.41	665.21	0.137073	1	-0.603741
Taf1b	138.498	90.8319	0.301778	1	-0.603174
Dusp7	61.3882	40.0729	0.445112	1	-0.603086
Spef1	172.935	113.54	0.270595	1	-0.602698
Dcbld1	95.8254	62.7808	0.362612	1	-0.602263
Pold2	491.105	323.255	0.171345	1	-0.60184
Tomm20	247.799	162.963	0.228296	1	-0.601607
Cbx6	719.439	474.196	0.152205	1	-0.600355
Up-regulated genes in Induced MEL cells
Gene	shSCR	shFli-1	pval	padj	Log2 Fold change
Stat1	268.76	408.743	0.179769	1	0.603042
Bmpr2	123.525	191.014	0.235772	1	0.624777
B9d2	100.317	157.62	0.244656	1	0.646695
Rgs12	680.51	1089.98	0.0922791	1	0.678821
Prkab1	1053.33	1747.18	0.0628759	1	0.729524
Fhdc1	174.432	295.204	0.11587	1	0.755675
Ncf4	38.9291	66.7881	0.309928	1	0.763593
Inf2	1325.83	2365.64	0.0314444	1	0.834849
Csf2rb	2996.79	6795.02	0.00193972	0.432224	1.18079
Pdcd1lg2	95.8254	232.423	0.0153677	1	1.26949
Gypc	1996.61	3034.85	0.114653	1	0.603825
6430527G18Rik	107.055	165.635	0.253631	1	0.624922
Yipf4	181.919	281.846	0.191794	1	0.628815
Phf21a	328.651	508.926	0.148545	1	0.629346
Mylip	133.257	207.043	0.221264	1	0.631884
Lrrc8a	218.602	343.291	0.162237	1	0.648739
Gpr107	262.023	414.086	0.143339	1	0.658225
Antxr2	133.257	212.386	0.193866	1	0.668468
Sfxn3	169.192	269.824	0.169001	1	0.670195
Tyk2	1132.69	1808.62	0.0844198	1	0.674667
Tulp4	55.3991	89.4961	0.307853	1	0.682184
Slc22a18	59.8909	97.5107	0.285177	1	0.694054
Slc12a6	402.766	673.224	0.0800588	1	0.739709
Atg12	390.039	666.546	0.068562	1	0.771552
Ublcp1	32.1913	56.102	0.333131	1	0.782735
Txnip	6721.25	11623.8	0.0353954	1	0.79019
Acbd5	126.519	223.072	0.112967	1	0.813247
Trp53	744.893	1333.09	0.035792	1	0.838817
Eif2s3y	392.285	729.326	0.0341174	1	0.892965
Ptk2b	514.313	965.756	0.0269631	1	0.907704
Unc5cl	75.6122	146.934	0.101436	1	0.949306
Bbs4	60.6395	121.554	0.107939	1	0.991495
Pcyt1a	1201.56	2475.17	0.00746394	0.936543	1.042
Ankrd33b	512.067	1175.47	0.00334574	0.607163	1.19725
Arhgap1	144.487	359.32	0.00615679	0.820313	1.30839
Slc43a2	197.64	510.261	0.00250374	0.521908	1.36391
Itm2c	156.465	237.766	0.228799	1	0.600565
Lrrc39	77.1095	117.547	0.320631	1	0.60189
Bloc1s3	62.1368	94.8391	0.355648	1	0.602134
Dmpk	62.1368	94.8391	0.355648	1	0.602134
Rnf145	1387.97	2107.83	0.120153	1	0.602428
Eif2c2	479.127	727.991	0.148376	1	0.602484
Nme7	193.148	293.868	0.206262	1	0.602911
Rhbdd1	168.443	256.466	0.218757	1	0.603583
Mns1	118.284	180.328	0.258117	1	0.604195
Nqo1	83.0986	126.897	0.306531	1	0.604834
Gm12359	42.6723	65.4524	0.419809	1	0.605604
Rbl2	195.394	297.875	0.202951	1	0.605792
Tgfbrap1	365.334	557.013	0.158002	1	0.607138
Slc46a1	89.0877	136.248	0.293958	1	0.607381
Epor	2660.65	4054.04	0.109902	1	0.607394
Nudt18	125.022	191.014	0.248463	1	0.607534
Arhgap30	387.045	590.407	0.154458	1	0.607928
Dennd1b	145.984	223.072	0.229923	1	0.608305
1810013L24Rik	456.668	697.268	0.145654	1	0.60948
Nfix	240.312	367.335	0.182593	1	0.610117
Ddhd1	221.596	339.284	0.187263	1	0.612309
Vangl1	685.751	1049.91	0.128268	1	0.61378
Pip4k2c	644.576	987.129	0.129923	1	0.614113
Xrn1	150.476	231.087	0.220777	1	0.615578
LOC106740	81.6013	125.562	0.299932	1	0.615604
N4bp2	208.869	320.583	0.189556	1	0.615699
Mink1	585.433	897.632	0.131991	1	0.615764
Tob1	139.995	215.058	0.228506	1	0.615774
Gba2	246.301	378.021	0.176401	1	0.616008
Acbd4	188.656	289.86	0.197466	1	0.61694
Gtpbp2	434.209	666.546	0.142727	1	0.617158
Usp11	428.968	658.531	0.143237	1	0.61721
Eno3	50.1586	77.4742	0.379883	1	0.617242
1200009I06Rik	44.9182	69.4597	0.399673	1	0.617733
3830406C13Rik	34.4373	53.4305	0.448963	1	0.619148
Clcn7	276.995	426.108	0.16568	1	0.619541
Pigq	1063.81	1634.97	0.114356	1	0.619551
Fam53b	126.519	195.021	0.236531	1	0.620293
Tmco3	192.399	296.539	0.19225	1	0.621496
Pnkd	133.257	205.707	0.228619	1	0.622591
Irs2	434.209	669.217	0.138945	1	0.62292
Rcsd1	155.716	240.437	0.21095	1	0.623493
Tsc22d1	381.056	587.736	0.144433	1	0.623837
Hacl1	35.1859	54.7663	0.440701	1	0.623965
Pycr2	641.581	989.8	0.123471	1	0.624716
Impact	378.81	585.064	0.143442	1	0.625781
Ap3m2	96.574	149.605	0.26647	1	0.626204
Daam1	457.417	706.618	0.134539	1	0.626312
Gsdmd	107.804	166.97	0.251443	1	0.62648
Icam5	146.733	227.08	0.214811	1	0.626549
Sh3bp2	41.175	64.1166	0.408296	1	0.626638
Esyt2	1921.75	2968.06	0.101869	1	0.626838
Tm7sf2	47.1641	73.4669	0.381232	1	0.628643
Sgsm2	114.541	177.656	0.241819	1	0.628779
Fam59a	161.705	251.123	0.200709	1	0.631868
Fcho1	65.1313	101.518	0.321332	1	0.632471
Gm5113	36.6832	57.4378	0.424994	1	0.632982
Rpgrip1l	88.3391	137.584	0.273136	1	0.633393
Cdc42bpg	169.192	263.145	0.194574	1	0.63417
AI848100	284.482	442.137	0.153723	1	0.634356
Lamp2	619.871	963.085	0.118433	1	0.634867
Pvrl2	106.306	165.635	0.246386	1	0.634953
Gns	456.668	710.626	0.128044	1	0.636817
Ikbke	37.4318	58.7736	0.417524	1	0.637207
Pld3	312.93	487.553	0.145553	1	0.638074
Pbxip1	396.777	618.458	0.132738	1	0.639046
Pink1	214.859	335.276	0.169903	1	0.639561
Gm505	250.793	391.378	0.158195	1	0.640007
Zfp948	32.1913	50.759	0.443781	1	0.641002
Gm10451	56.1477	88.1603	0.33879	1	0.641706
Pde3b	282.984	442.137	0.149003	1	0.641942
Tcn2	116.039	181.664	0.229534	1	0.642206
Zbtb7a	542.761	848.209	0.117855	1	0.643147
Asah1	176.678	276.503	0.183882	1	0.643237
Parp4	213.361	333.941	0.167457	1	0.643861
4930455F23Rik	80.8527	126.897	0.277547	1	0.643886
1810026B05Rik	56.8963	89.4961	0.334223	1	0.644383
Oxsm	56.8963	89.4961	0.334223	1	0.644383
Prr5	56.8963	89.4961	0.334223	1	0.644383
Uros	135.503	212.386	0.209653	1	0.644533
Zfp607	32.94	52.0947	0.435448	1	0.645583
Itga6	51.6559	81.4815	0.348687	1	0.647476
Tbc1d8b	315.924	495.568	0.138741	1	0.647852
Fryl	580.193	909.654	0.112963	1	0.647886
Pnpla7	76.3609	120.219	0.282924	1	0.647935
Bach1	427.471	670.553	0.123835	1	0.648303
Ier5	261.274	410.079	0.149889	1	0.648341
Pofut2	119.782	188.343	0.220739	1	0.648596
Zfp595	39.6777	62.7808	0.396507	1	0.648885
Acp2	157.214	247.116	0.19069	1	0.649142
Tpcn2	33.6886	53.4305	0.427403	1	0.649953
Fbxl18	65.1313	102.854	0.305662	1	0.651147
Trmt12	65.1313	102.854	0.305662	1	0.651147
Tbc1d24	1271.18	1996.97	0.0940923	1	0.651224
Qsox1	229.831	361.992	0.155593	1	0.653098
Foxo3	293.465	462.174	0.139413	1	0.653456
Iqce	116.787	184.335	0.219687	1	0.653954
Sertad3	47.1641	74.8027	0.359503	1	0.654292
Tpp1	296.46	467.517	0.137604	1	0.655406
Pdk2	66.6286	105.525	0.298358	1	0.65549
Mfsd11	169.192	267.153	0.178849	1	0.655893
Ssh1	92.8309	146.934	0.24721	1	0.656818
Ell2	1645.5	2598.06	0.0872335	1	0.658585
Adar	864.675	1366.49	0.0964648	1	0.659628
Abca7	701.472	1108.68	0.101219	1	0.659635
Mar-02	244.804	387.371	0.146727	1	0.659928
Abca1	565.969	894.961	0.106944	1	0.660166
3110056O03Rik	337.635	534.305	0.12739	1	0.660631
Dnajb4	232.826	368.67	0.149629	1	0.660806
Sdccag8	101.814	161.627	0.231137	1	0.661525
BC006779	354.105	561.02	0.124007	1	0.662377
Ifi30	42.6723	68.1239	0.371368	1	0.662467
Tal1	2349.22	3720.1	0.0819714	1	0.662933
Rin3	169.94	269.824	0.17291	1	0.663863
Nr2f6	157.214	249.788	0.179692	1	0.664593
Trpm4	56.8963	90.8319	0.31669	1	0.665523
Zfp935	50.1586	80.1458	0.338964	1	0.665538
Zfp809	772.592	1226.23	0.0957718	1	0.66576
Ano6	598.16	949.727	0.102137	1	0.66609
Rab5b	138.498	220.401	0.191203	1	0.66642
Msmp	111.547	177.656	0.215703	1	0.666663
Rnf43	104.809	166.97	0.223431	1	0.666743
Ncstn	297.209	472.86	0.129705	1	0.668139
Dnalc1	44.1695	70.7954	0.359881	1	0.668542
Mcoln1	134.006	213.722	0.192561	1	0.669448
Sfi1	983.708	1566.85	0.0884056	1	0.67102
BC032203	149.727	239.102	0.179521	1	0.671705
Agtr1a	66.6286	106.861	0.283832	1	0.673468
Ccdc157	165.449	264.481	0.168784	1	0.673532
Hspa2	80.8527	129.569	0.253742	1	0.67371
Fbxo28	265.766	424.773	0.13243	1	0.674509
Bsdc1	273.252	436.794	0.130616	1	0.67475
I830077J02Rik	32.1913	52.0947	0.413694	1	0.677762
Tec	53.9018	86.8246	0.316181	1	0.677771
Ift122	97.3227	156.284	0.224769	1	0.677778
Aff1	771.095	1234.24	0.0898243	1	0.677946
Cbx7	68.8745	110.868	0.274173	1	0.678963
Ttc39a	230.58	370.006	0.138325	1	0.679933
Fam83h	32.94	53.4305	0.406158	1	0.681429
Pkn1	417.739	670.553	0.106207	1	0.68145
Osm	306.941	492.896	0.120184	1	0.681556
Tmem50b	173.684	279.174	0.159152	1	0.681581
Fgf11	40.4263	65.4524	0.365859	1	0.681772
Hip1	47.9127	77.4742	0.333876	1	0.68201
Zfp235	47.9127	77.4742	0.333876	1	0.68201
Tecpr1	85.3445	137.584	0.239135	1	0.68258
Zbtb7b	176.678	284.517	0.155926	1	0.684313
Fam63b	445.438	717.305	0.101357	1	0.686134
Itprip	186.41	300.547	0.150298	1	0.68618
Arsa	137	221.737	0.175563	1	0.690666
Zrsr1	216.356	349.97	0.135914	1	0.691288
Tctn1	50.9072	82.8173	0.315484	1	0.691312
Bcor	1879.83	3036.19	0.0713956	1	0.691371
Nudt8	35.1859	57.4378	0.385032	1	0.691474
Dtx3l	106.306	172.313	0.203431	1	0.691648
BC022687	74.8636	121.554	0.251228	1	0.691942
Cwc25	187.159	303.218	0.145643	1	0.693154
Hvcn1	83.8472	136.248	0.233212	1	0.693843
Ulk3	83.8472	136.248	0.233212	1	0.693843
Ttc17	139.995	227.08	0.171219	1	0.693894
Dnajb2	476.881	772.071	0.0950914	1	0.693949
Tcfe3	667.783	1081.97	0.0849431	1	0.695379
Sesn2	272.504	442.137	0.118508	1	0.696195
Fmo5	36.6832	60.1093	0.372067	1	0.697472
Tmem126b	36.6832	60.1093	0.372067	1	0.697472
Ak8	44.9182	73.4669	0.333357	1	0.697535
Pea15a	86.0931	140.255	0.226682	1	0.697672
AI427809	260.525	423.437	0.119766	1	0.698599
Pcgf3	402.018	653.188	0.0987997	1	0.698862
Klhl12	294.214	478.203	0.112887	1	0.698876
Atg2a	421.482	685.246	0.096536	1	0.699836
Nit1	121.279	197.693	0.182035	1	0.700363
Adcy7	332.394	540.984	0.105763	1	0.70102
Purb	71.8691	117.547	0.249791	1	0.702082
Abcb10	6099.14	9927.39	0.0613136	1	0.702718
Rabgap1l	319.668	520.947	0.106666	1	0.702826
Akap17b	107.055	174.985	0.194162	1	0.703686
Fbxo36	56.1477	92.1676	0.287526	1	0.705133
Zc3h6	74.115	121.554	0.242026	1	0.70625
Zfp329	109.301	178.992	0.18977	1	0.70649
Dennd4c	684.253	1118.03	0.0790094	1	0.707544
Extl3	791.308	1293.02	0.0759431	1	0.707724
Zfyve1	145.984	239.102	0.158045	1	0.707985
Dnaja4	422.231	690.589	0.0923239	1	0.708471
Ezh1	210.367	344.627	0.127339	1	0.709467
Rfx5	264.269	432.787	0.113031	1	0.709534
A230056P14Rik	131.011	215.058	0.166966	1	0.710756
2810474O19Rik	2285.59	3741.47	0.0624143	1	0.710796
Ubl3	358.597	587.736	0.0973187	1	0.71124
Fgd3	41.175	68.1239	0.337705	1	0.712797
Pold4	41.175	68.1239	0.337705	1	0.712797
Klf3	282.236	463.51	0.107295	1	0.713705
Akap13	348.864	573.042	0.0969657	1	0.714361
Suv420h2	845.21	1387.86	0.0718359	1	0.714811
Ddb2	89.0877	146.934	0.209231	1	0.715551
Prosapip1	98.82	162.963	0.19555	1	0.71597
Haghl	32.94	54.7663	0.378465	1	0.716407
Rfx2	263.52	434.123	0.108749	1	0.718047
Trak2	551.745	908.319	0.0796828	1	0.718172
Cabin1	717.193	1180.81	0.0734145	1	0.718559
Tmc4	43.4209	72.1312	0.322692	1	0.719248
Reps2	131.76	217.729	0.160324	1	0.720327
D430042O09Rik	211.115	348.634	0.120715	1	0.720997
Gnal	53.9018	89.4961	0.282438	1	0.721002
Tmem8b	53.9018	89.4961	0.282438	1	0.721002
Acp5	359.345	593.079	0.0924583	1	0.721274
Trim56	231.329	382.028	0.114669	1	0.721284
Cgrrf1	103.312	170.978	0.186503	1	0.721319
Zfyve26	182.667	301.882	0.130729	1	0.721664
Cic	1178.35	1944.87	0.0640649	1	0.72242
3110048L19Rik	44.9182	74.8027	0.31337	1	0.723184
Lefty1	55.3991	92.1676	0.275365	1	0.724157
Nek7	339.132	561.02	0.0933354	1	0.724527
Klhl24	107.055	177.656	0.179587	1	0.725423
3110052M02Rik	56.1477	93.5034	0.271954	1	0.72567
Mxd1	210.367	348.634	0.118209	1	0.726097
Tmod1	1099.75	1820.64	0.0633247	1	0.726759
Nav2	119.033	197.693	0.16663	1	0.727107
D4Wsu53e	737.406	1222.22	0.0690512	1	0.7282
Psmb8	89.0877	148.27	0.200297	1	0.728519
BC055111	68.1259	113.54	0.238571	1	0.728551
Trim21	47.1641	78.81	0.300313	1	0.728612
Zfp52	36.6832	61.4451	0.347679	1	0.728668
Tnfaip2	1286.91	2134.55	0.060474	1	0.72958
Taf9b	142.989	237.766	0.146759	1	0.729632
1190005F20Rik	230.58	383.364	0.109846	1	0.730963
A430105I19Rik	91.3336	152.277	0.195239	1	0.731213
Dopey2	339.881	565.028	0.0899813	1	0.731605
Hmbs	1378.99	2290.83	0.0589689	1	0.731847
Fam119a	48.6613	81.4815	0.292171	1	0.731948
Rnf123	777.833	1294.35	0.0658857	1	0.733961
Tmem141	38.9291	65.4524	0.331405	1	0.734881
Apc2	40.4263	68.1239	0.321343	1	0.738636
Arhgap9	110.049	184.335	0.167803	1	0.738934
1200016B10Rik	169.192	283.182	0.126672	1	0.739652
Zfp169	64.3827	108.197	0.239202	1	0.739949
6030468B19Rik	41.175	69.4597	0.316528	1	0.74041
Scd1	184.164	308.561	0.119324	1	0.741417
Acot11	29.9454	50.759	0.377981	1	0.742082
Irak2	29.9454	50.759	0.377981	1	0.742082
Stat2	162.454	272.496	0.12828	1	0.742633
A530054K11Rik	114.541	192.35	0.161017	1	0.742805
Kcnn4	393.783	659.867	0.0793297	1	0.743301
Ankra2	91.3336	153.613	0.186967	1	0.743731
Ubxn4	896.866	1502.73	0.0599865	1	0.743976
Junb	376.564	631.816	0.0801639	1	0.745065
Gypa	1679.94	2817.12	0.0527267	1	0.745467
Wdr44	255.285	428.78	0.0968198	1	0.745849
Pfkfb2	352.608	593.079	0.0811433	1	0.748505
Usp21	212.613	357.984	0.105835	1	0.748924
Ppapdc2	83.8472	141.591	0.194672	1	0.748942
B4galt3	203.629	343.291	0.107737	1	0.750618
Slc37a2	47.9127	81.4815	0.278723	1	0.753862
Orai2	62.1368	105.525	0.234445	1	0.754643
Erf	120.53	204.372	0.147294	1	0.75692
Ank1	3011.76	5091.93	0.0458556	1	0.757408
Slc25a37	777.084	1314.39	0.0576009	1	0.757493
Gnpda1	124.274	211.05	0.14287	1	0.759326
Bloc1s1	80.8527	137.584	0.192545	1	0.759654
Psmb9	38.1804	65.4524	0.31468	1	0.762187
Ampd3	810.773	1375.84	0.0553871	1	0.762208
Fam109b	302.449	514.269	0.08088	1	0.763871
Bhlhe40	103.312	176.321	0.158706	1	0.765459
Flcn	293.465	499.575	0.0814975	1	0.765489
Wdr35	106.306	181.664	0.154362	1	0.767455
Ncoa7	204.378	348.634	0.0993687	1	0.767567
Ftl1	2451.78	4179.6	0.0434423	1	0.769291
Orai3	196.143	335.276	0.100615	1	0.770408
Slc30a10	732.166	1250.27	0.0541242	1	0.771186
Clcn3	1081.78	1847.36	0.048806	1	0.771507
Gpatch2	157.962	271.16	0.113187	1	0.77577
Synj1	325.657	558.349	0.0731201	1	0.775973
Uty	215.607	370.006	0.0922102	1	0.776362
Spnb1	5714.34	9788.47	0.0389812	1	0.776391
Ankrd12	331.646	569.035	0.0720277	1	0.777064
Prmt2	148.23	255.131	0.116408	1	0.779343
Sec14l2	232.077	399.393	0.0863515	1	0.780609
Cd82	134.006	231.087	0.123731	1	0.781643
Calcoco1	237.318	408.743	0.0846828	1	0.781835
Kbtbd3	73.3663	126.897	0.191358	1	0.782266
Usp32	343.624	591.743	0.0687764	1	0.782383
Tmem80	53.1532	92.1676	0.240379	1	0.782783
Dyrk3	97.3227	168.306	0.15457	1	0.784038
Tspan33	1316.1	2268.12	0.0432234	1	0.784769
Kbtbd7	101.066	174.985	0.149252	1	0.785951
Atf6	419.236	723.983	0.0610529	1	0.786747
Relt	193.897	336.612	0.0913164	1	0.792657
Odz4	40.4263	70.7954	0.281423	1	0.793343
Tsix	178.924	311.233	0.0952257	1	0.795234
Parp9	97.3227	169.642	0.148125	1	0.795375
Wdr6	1533.21	2662.17	0.03928	1	0.795654
Atg14	73.3663	128.233	0.182028	1	0.797255
Cish	1025.63	1783.24	0.0422078	1	0.797394
Stx6	315.176	548.998	0.0659729	1	0.798701
Neu1	46.4154	81.4815	0.252702	1	0.798714
Dtx3	261.274	455.495	0.0731236	1	0.799525
Dnajb13	48.6613	85.4888	0.243365	1	0.80039
1700052K11Rik	50.9072	89.4961	0.234686	1	0.801919
Shroom2	52.4045	92.1676	0.229234	1	0.802867
Klhdc8b	120.53	211.05	0.122285	1	0.803091
2310021P13Rik	492.603	861.567	0.0512195	1	0.805287
Unc93b1	95.0768	166.97	0.144868	1	0.805947
Lats2	98.82	173.649	0.14003	1	0.807059
Skil	194.645	341.955	0.0839146	1	0.809779
Tmcc2	208.121	365.999	0.0795522	1	0.811439
Bmp2k	304.695	535.641	0.0626555	1	0.811864
Esrp2	28.4482	50.759	0.336053	1	0.813631
Mettl7a1	78.6068	138.919	0.163214	1	0.813632
Ring1	131.011	231.087	0.109654	1	0.814004
Kifap3	132.509	233.758	0.1086	1	0.814245
Blcap	88.3391	156.284	0.147701	1	0.816011
Rab3il1	342.875	605.1	0.0568605	1	0.817671
4930581F22Rik	35.1859	62.7808	0.29079	1	0.817696
Kazald1	40.4263	72.1312	0.263088	1	0.819938
Uba7	271.006	479.539	0.0639458	1	0.821013
Syne1	123.525	219.065	0.111106	1	0.821495
Crip1	439.449	777.414	0.0490729	1	0.821561
Nlgn3	46.4154	82.8173	0.237187	1	0.821891
Aqp1	1349.04	2385.67	0.0340355	1	0.821996
Gpx1	2400.13	4249.06	0.0307158	1	0.823772
Socs3	64.3827	114.876	0.183139	1	0.825596
Tap1	183.416	325.926	0.0808861	1	0.826002
Plxnd1	82.35	146.934	0.149578	1	0.827699
Rara	96.574	172.313	0.131051	1	0.828814
Oraov1	104.809	187.007	0.12247	1	0.829322
Klhl20	169.192	301.882	0.0835284	1	0.831596
Pggt1b	173.684	309.897	0.0818871	1	0.831693
Fech	2031.8	3619.92	0.0295696	1	0.832888
Cnnm2	489.608	873.589	0.043413	1	0.834034
Wdfy1	163.951	293.868	0.0829536	1	0.838028
Bcl2l11	401.269	718.64	0.0463661	1	0.839116
Serpinb1a	55.3991	100.182	0.194852	1	0.843212
Lpcat1	268.76	483.546	0.0565549	1	0.844956
Plcl2	713.45	1282.33	0.0349529	1	0.844989
Dusp1	44.1695	80.1458	0.230696	1	0.845166
Hipk2	238.815	430.116	0.0607455	1	0.846153
Kif3b	375.067	675.896	0.0456567	1	0.847946
Lgals1	570.461	1028.54	0.0370766	1	0.84927
Trp53inp2	176.678	319.247	0.0740155	1	0.84992
Sh3tc2	243.307	439.466	0.0586699	1	0.850337
Gpsm3	94.3281	170.978	0.122326	1	0.851247
Rhof	93.5795	169.642	0.123086	1	0.851372
Mier3	580.942	1049.91	0.0360334	1	0.852692
BC031353	81.6013	148.27	0.136901	1	0.853684
Egr1	78.6068	142.927	0.14092	1	0.85437
Ifi27l1	403.515	730.662	0.0421459	1	0.854985
Fbxw5	399.023	722.648	0.0423408	1	0.855204
Plin2	341.378	618.458	0.0461061	1	0.855417
AW555464	476.881	864.238	0.0384351	1	0.856446
Cecr5	111.547	203.036	0.103188	1	0.858298
Tmem63a	236.569	430.116	0.0568942	1	0.859728
Bcl2	609.39	1107.35	0.0336465	1	0.860607
Ppp1r15b	2833.59	5146.69	0.0235199	1	0.860787
Akt3	262.771	478.203	0.0525002	1	0.86135
Pax6	55.3991	101.518	0.183657	1	0.862133
Enpp5	128.017	233.758	0.0897995	1	0.863619
Ube2l6	515.81	940.377	0.0351476	1	0.865138
Pqlc2	44.9182	82.8173	0.213459	1	0.868183
Fnip2	235.072	430.116	0.0544254	1	0.868849
Ppp4r1l-ps	42.6723	78.81	0.221173	1	0.869852
Ctsa	212.613	390.043	0.0574685	1	0.872329
Mtap1a	153.47	281.846	0.0740657	1	0.872686
Slc25a38	267.263	490.225	0.0487512	1	0.872735
Slc25a45	62.8854	116.211	0.158048	1	0.875553
Ucp2	2661.4	4887.56	0.0212428	1	0.87668
Ypel3	59.8909	110.868	0.163701	1	0.877503
Kdm5b	537.521	988.464	0.0319237	1	0.877646
Gm166	169.192	312.568	0.0654605	1	0.881619
Nudt14	74.115	137.584	0.133104	1	0.883584
Dnajc6	28.4482	53.4305	0.286741	1	0.886237
Gbp6	161.705	300.547	0.0651306	1	0.890119
Mapre3	81.6013	152.277	0.11832	1	0.891904
Pdcd4	564.472	1048.57	0.028476	1	0.892277
Mbd5	166.197	309.897	0.062155	1	0.894886
Furin	378.81	706.618	0.0338297	1	0.897694
St3gal5	360.094	671.889	0.0348021	1	0.897993
Cpt1a	789.062	1472.01	0.0238792	1	0.898729
D430020J02Rik	98.0713	184.335	0.0953543	1	0.903598
Ift81	33.6886	64.1166	0.239817	1	0.908563
Snx32	47.1641	89.4961	0.18122	1	0.909898
Wdr26	1423.91	2676.87	0.0186791	1	0.910219
Kcnk6	60.6395	114.876	0.144649	1	0.910649
Renbp	101.814	192.35	0.0891478	1	0.91117
Evi5	139.995	264.481	0.0659618	1	0.912965
H2-T23	57.645	109.533	0.149521	1	0.914392
Rrad	43.4209	82.8173	0.191003	1	0.916009
Tubb3	260.525	492.896	0.038593	1	0.917258
Trim10	613.882	1162.11	0.0229842	1	0.919611
Skap2	238.815	452.824	0.040517	1	0.92021
Zfp944	64.3827	122.89	0.13144	1	0.922081
Clcn2	143.738	273.831	0.0606739	1	0.925102
Sft2d2	353.356	673.224	0.0293328	1	0.928028
Oplah	37.4318	72.1312	0.209104	1	0.928186
Brf1	593.668	1138.07	0.0207025	1	0.937699
Dstyk	317.422	609.108	0.0296126	1	0.938126
Dhrs11	638.587	1224.89	0.0199054	1	0.938623
Slc46a3	193.897	372.678	0.0432175	1	0.939085
Ankrd44	256.782	494.232	0.033797	1	0.941953
Ifih1	175.929	339.284	0.0459355	1	0.943564
Ppp6r2	318.919	614.451	0.028485	1	0.943937
Slc22a23	461.908	889.618	0.0225661	1	0.94408
Wdr13	434.209	838.859	0.0227256	1	0.948439
Mbnl2	116.787	227.08	0.0644594	1	0.953355
Mll5	1030.12	1996.97	0.0149358	1	0.954315
Ranbp10	819.756	1593.56	0.0157246	1	0.958137
Baz2b	170.689	332.605	0.0436062	1	0.958343
Pde1b	69.6232	136.248	0.106236	1	0.95857
Tifa	86.0931	168.306	0.0854848	1	0.959003
Mr1	99.5686	195.021	0.0724465	1	0.962831
Sykb	276.995	540.984	0.0280776	1	0.963189
Tspo2	25.4536	50.759	0.257862	1	0.968344
Fzd5	344.373	675.896	0.0228301	1	0.97078
Ermap	1524.22	2990.77	0.0118392	1	0.97198
Pklr	318.17	625.137	0.0239432	1	0.972152
Pnpla6	181.17	356.649	0.0380237	1	0.973258
Mrm1	238.815	470.188	0.0295755	1	0.974383
Rgs11	66.6286	132.24	0.102902	1	0.978327
Pard6a	29.9454	60.1093	0.218763	1	0.981665
Kel	508.324	1005.83	0.0164959	1	0.983164
Osta	50.1586	100.182	0.134707	1	0.983906
Abcg4	343.624	681.239	0.0208389	1	0.985254
Abcb9	69.6232	138.919	0.0951989	1	0.986382
Ccrl2	35.1859	70.7954	0.1864	1	0.988464
Prr13	460.411	914.997	0.0167539	1	0.989291
Epb4.9	1310.11	2607.41	0.0105773	1	0.992378
Mar-09	66.6286	133.576	0.097261	1	0.992718
Atp8b5	33.6886	68.1239	0.190515	1	0.994722
Dnase1l1	83.8472	168.306	0.0746871	1	0.996694
Rhag	1277.17	2557.99	0.00995481	1	1.00149
Fam55d	42.6723	86.8246	0.146207	1	1.00791
Mospd1	47.9127	97.5107	0.12905	1	1.01007
Akap7	140.744	284.517	0.0399142	1	1.0103
Mast1	182.667	370.006	0.0298755	1	1.01435
Tcp11l2	79.3554	161.627	0.0725944	1	1.0171
E330020D12Rik	38.9291	80.1458	0.152728	1	1.02308
Ppt1	226.837	462.174	0.0229776	1	1.02355
Kcnq1ot1	54.6504	112.204	0.106626	1	1.02446
Atp2b4	336.138	685.246	0.0162827	1	1.02539
Pbx4	26.2023	54.7663	0.213952	1	1.03567
Wbscr27	30.6941	64.1166	0.183679	1	1.03881
Spna1	4570.42	9391.75	0.00601495	0.809762	1.0389
Irf1	50.1586	104.189	0.110654	1	1.03994
Zbed6	202.132	416.758	0.0231708	1	1.04025
Grina	554.739	1142.08	0.0105149	1	1.04044
Tmem138	23.9564	50.759	0.222024	1	1.0524
Gm16515	291.219	607.772	0.014641	1	1.05885
Add2	596.663	1247.6	0.0085675	1	1.06291
Rasal2	179.673	378.021	0.0219992	1	1.0689
9230105E10Rik	84.5959	178.992	0.0523889	1	1.07232
Cpeb4	300.952	635.823	0.0126249	1	1.07657
Mxd4	271.006	573.042	0.0137813	1	1.07752
Tle2	24.705	53.4305	0.200434	1	1.08237
Wdr19	23.2077	50.759	0.205006	1	1.09634
Fes	30.6941	66.7881	0.155679	1	1.09682
Alpk1	52.4045	113.54	0.0836466	1	1.10082
Zbtb4	40.4263	88.1603	0.111827	1	1.10585
Sfpi1	105.558	228.415	0.0334419	1	1.10633
Samd9l	145.235	313.904	0.0224033	1	1.10662
Sv2a	32.94	72.1312	0.139885	1	1.1075
Tmem198	61.3882	133.576	0.0663829	1	1.10908
Zfp949	107.804	233.758	0.0320131	1	1.10945
Gadd45a	250.793	542.32	0.0119655	1	1.10956
Steap3	737.406	1596.24	0.00522761	0.750685	1.11309
Pdia2	77.1095	168.306	0.0478976	1	1.11606
Zbtb32	24.705	54.7663	0.183036	1	1.11734
Atp1b2	1089.27	2366.97	0.00421208	0.680462	1.11897
Cacna1c	174.432	380.692	0.0164384	1	1.1215
Dcaf6	309.935	677.232	0.00876314	1	1.12516
Hist1h2bc	151.224	332.605	0.0183122	1	1.13194
Nfkbie	29.1968	65.4524	0.145402	1	1.13792
Accn4	44.1695	98.8464	0.0875049	1	1.14436
1700019G17Rik	27.6995	62.7808	0.147663	1	1.1521
Irf9	139.995	312.568	0.0177562	1	1.15314
Zbtb42	112.295	251.123	0.0237124	1	1.15404
Klf10	161.705	363.327	0.0138643	1	1.16297
Apob48r	29.1968	66.7881	0.133355	1	1.16664
Fkbp1b	29.1968	66.7881	0.133355	1	1.16664
Mst1	92.0822	208.379	0.0286952	1	1.16954
Inpp5j	37.4318	85.4888	0.0980136	1	1.17021
Tcta	44.9182	102.854	0.0754502	1	1.17742
Pyroxd2	212.613	482.21	0.00898426	1	1.17765
P2rx7	637.089	1442.62	0.00338252	0.607163	1.17786
Tcp11l1	64.3827	146.934	0.0458134	1	1.17797
Mtss1	708.958	1613.6	0.0029879	0.567878	1.18537
Slc4a1	86.0931	197.693	0.0283597	1	1.18991
6720456H20Rik	77.1095	177.656	0.0327	1	1.19362
Adam22	23.9564	56.102	0.15336	1	1.19413
N4bp2l1	28.4482	66.7881	0.122903	1	1.20285
Nipal3	232.826	539.648	0.00645576	0.835256	1.20926
Trpv2	103.312	240.437	0.0192928	1	1.21075
Tapbp	428.22	992.472	0.00345301	0.611325	1.21076
Ephb3	98.0713	228.415	0.0207719	1	1.21142
Crlf1	24.705	58.7736	0.138638	1	1.21746
Frmd4a	262.023	611.779	0.00519916	0.750685	1.22018
Mpp1	1016.65	2372.31	0.00183619	0.420774	1.22166
Gsn	238.815	558.349	0.00571693	0.791402	1.22183
Hist1h2bg	21.7104	52.0947	0.156724	1	1.22521
Pltp	62.1368	146.934	0.0380397	1	1.2284
Ralgps1	26.2023	62.7808	0.124898	1	1.2294
Ufsp1	305.443	721.312	0.00386766	0.639894	1.237
Naga	284.482	675.896	0.00391146	0.639894	1.24554
Isg20	68.8745	165.635	0.0285593	1	1.25385
2210403K04Rik	30.6941	74.8027	0.0932514	1	1.25804
Bmf	26.2023	64.1166	0.113862	1	1.2593
Slc22a4	89.0877	215.058	0.0180643	1	1.26202
Dnahc8	178.924	434.123	0.00569545	0.791402	1.27404
Ctse	114.541	279.174	0.0109365	1	1.27792
Parp14	190.154	463.51	0.00497048	0.750685	1.28098
Rogdi	150.476	370.006	0.00646283	0.835256	1.29236
Ache	572.707	1406.56	0.00135845	0.365764	1.29481
Rnasel	109.301	269.824	0.0105287	1	1.29591
Dnase2a	90.585	224.408	0.0141233	1	1.29936
Ankrd6	23.2077	58.7736	0.11547	1	1.30404
Mgst3	264.269	654.524	0.00267216	0.53961	1.30519
Tnrc6b	601.903	1489.38	0.00119041	0.345026	1.30568
Ypel5	132.509	329.933	0.00701422	0.897542	1.30961
Brpf3	336.138	840.195	0.00180024	0.420774	1.3191
Sp100	45.6668	116.211	0.0389099	1	1.32864
Ahnak	298.706	753.37	0.00185578	0.420774	1.33173
Sp110	20.9618	54.7663	0.116349	1	1.3444
4632428N05Rik	172.186	439.466	0.00353523	0.617423	1.34671
Pacs2	1132.69	2903.95	0.000510761	0.183363	1.35749
Neat1	628.854	1621.62	0.00067388	0.227689	1.36523
Ankrd35	50.1586	130.905	0.0276965	1	1.36645
Pkhd1l1	23.2077	61.4451	0.0947081	1	1.36712
Jund	163.203	424.773	0.00312107	0.58459	1.37461
Tnfrsf14	36.6832	97.5107	0.0435659	1	1.38636
Igtp	51.6559	137.584	0.0226242	1	1.39609
Ppox	394.531	1048.57	0.000697398	0.227689	1.40794
Irgm1	101.814	272.496	0.00558486	0.791402	1.41147
Stx11	42.6723	116.211	0.0280645	1	1.42432
Camsap1l1	143.738	391.378	0.00238414	0.505126	1.4388
Myo1g	41.175	113.54	0.0276519	1	1.44139
1300017J02Rik	33.6886	93.5034	0.039124	1	1.4459
Letm2	17.9673	50.759	0.10457	1	1.4483
Trnp1	29.1968	81.4815	0.049415	1	1.44967
Fam160b2	171.438	470.188	0.00158545	0.37945	1.45023
Cox6b2	92.0822	253.795	0.0051453	0.750685	1.45276
Gm14047	23.2077	65.4524	0.069957	1	1.45685
A930001N09Rik	67.3772	187.007	0.00941218	1	1.4592
Gpr146	164.7	456.831	0.0014955	0.37238	1.46624
B230312A22Rik	146.733	414.086	0.00152709	0.37238	1.49042
Trim14	20.2132	58.7736	0.0761352	1	1.49455
Hecw1	81.6013	233.758	0.00459565	0.72432	1.50694
4930523C07Rik	51.6559	149.605	0.0118388	1	1.51611
Cdkl2	47.9127	138.919	0.0139004	1	1.51631
Rhd	827.991	2377.66	0.000121611	0.0648976	1.52072
Avil	92.0822	268.488	0.00291408	0.567878	1.53364
Kcnh2	17.2186	52.0947	0.0829641	1	1.54315
Cldn13	117.536	347.298	0.00144054	0.37238	1.555
Slc40a1	122.028	360.656	0.00132042	0.365764	1.55563
Parp3	17.9673	54.7663	0.0745572	1	1.55588
Zfr2	17.9673	54.7663	0.0745572	1	1.55588
Dhx58	18.7159	58.7736	0.0599719	1	1.60015
Mst1r	17.2186	54.7663	0.0657467	1	1.61398
Lars2	1230.01	3847	2.55e-05	0.0211991	1.64427
Gadd45g	103.312	332.605	0.000722317	0.227689	1.67724
Il9r	173.684	566.363	0.000170096	0.0785116	1.69953
2210020M01Rik	32.1913	108.197	0.0116468	1	1.71805
Bbs1	20.2132	69.4597	0.0313486	1	1.73184
Pik3r3	229.083	772.071	5.81e-05	0.0373486	1.74845
Gfap	41.175	141.591	0.00489974	0.750685	1.75742
Tinagl1	137.749	468.853	0.000165954	0.0785116	1.75973
Btg2	884.139	2997.45	8.4e-06	0.0108591	1.76024
Alas2	3442.98	11797.5	3.79e-06	0.00699979	1.77645
Lhfpl2	86.8418	304.554	0.000415784	0.153531	1.79845
Cgn	178.924	657.195	2.79e-05	0.0211991	1.87113
Gstt1	163.203	603.765	3.18e-05	0.0228247	1.8809
Oas3	79.3554	296.539	0.000249222	0.100654	1.88861
Slfn5	45.6668	173.649	0.00133631	0.365764	1.90399
Slc2a6	29.1968	116.211	0.00388655	0.639894	1.95664
Xaf1	64.3827	259.138	0.000201663	0.0868765	1.9923
Trp53inp1	62.1368	255.131	0.00017862	0.0796031	2.02033
Oas2	52.4045	219.065	0.000275554	0.107917	2.0429
Fam132b	110.049	458.167	1.76e-05	0.0162336	2.04781
BC021767	78.6068	335.276	4.28e-05	0.0291184	2.07868
Tmem132b	11.2295	52.0947	0.0237475	1	2.1182
Tor3a	44.9182	200.364	0.000232306	0.0968492	2.13267
Cacna1g	50.1586	224.408	0.000140461	0.0698199	2.13949
Irf7	28.4482	129.569	0.00120134	0.345026	2.14856
Phyhip	17.9673	84.153	0.00520751	0.750685	2.16655
Apol8	20.2132	94.8391	0.00336842	0.607163	2.17565
Irgm2	75.6122	347.298	1.68e-05	0.0162336	2.18468
Isg15	11.2295	57.4378	0.0131562	1	2.25653
Rph3al	11.2295	57.4378	0.0131562	1	2.25653
Apol11a	21.7104	108.197	0.00148094	0.37238	2.2655
Btn1a1	11.9782	61.4451	0.0105102	1	2.2665
Oasl2	23.2077	116.211	0.00107125	0.321973	2.27557
Csf2rb2	814.516	3953.86	1.1e-08	7.1e-05	2.27784
Cd7	9.73227	53.4305	0.0131871	1	2.34246
Apol11b	229.083	1174.14	3.92e-08	0.000169058	2.3526
Trim30a	24.705	154.948	6.07e-05	0.0373486	2.60095
Slfn14-ps	29.9454	203.036	6.39e-06	0.00967779	2.72102
Mybpc3	56.8963	394.05	6.75e-08	0.000218158	2.77049
Gm8221	10.4809	85.4888	0.00038645	0.146896	2.91328
Dusp18	5.98909	53.4305	0.00295007	0.567878	2.96124
F11r	11.9782	126.897	6.74e-06	0.00967779	3.30083
Down-regulated genes in Non Induced MEL cells close to common binding regions
Gene	shSCR	shFli-1	pval	padj	Log2 Fold change
Lat	83.4841	1.05409	1.4e-07	0.000111294	-5.36211
Shank3	276.067	122.275	0.00454241	0.474214	-1.16836
Micall2	166.02	83.2733	0.0401103	1	-0.986869
Fermt3	2812.85	1440.94	0.000385111	0.0836344	-0.964528
Pim1	1287.36	685.16	0.00179911	0.264966	-0.908922
Icam2	155.584	83.2733	0.0669085	1	-0.89379
Rab38	112.893	61.1374	0.113125	1	-0.87415
Abat	75.8947	41.1096	0.183502	1	-0.868734
Laptm4a	477.188	261.415	0.0122373	0.880876	-0.865727
F2r	1459.07	854.869	0.00689351	0.613379	-0.77058
Samd14	956.273	586.075	0.0186988	1	-0.705384
Zdhhc20	422.164	261.415	0.0496388	1	-0.689367
Fbxo48	74.946	46.3801	0.291054	1	-0.680693
Slc41a3	283.656	183.412	0.107368	1	-0.626288
Tspan32	569.21	372.095	0.061021	1	-0.611952
Up-regulated genes in Non Induced MEL cells close to common binding regions
Gene	shSCR	shFli-1	pval	padj	Log2 Fold change
Mobkl1a	312.117	474.342	0.0757652	1	0.602264
Dab2ip	93.9196	143.357	0.215164	1	0.604858
Arl15	80.6381	128.599	0.192573	1	0.666744
C77080	116.688	189.737	0.117054	1	0.696614
Lmtk2	433.548	708.35	0.024693	1	0.706982
Lgals9	1102.37	1808.82	0.0103414	0.803056	0.713932
Bmpr2	81.5868	140.194	0.121747	1	0.773699
Maml2	33.2039	59.0292	0.263369	1	0.811503
Arhgef12	454.419	810.597	0.00711935	0.622884	0.833568
Gata2	49.3315	89.5979	0.160412	1	0.848015
Mylk3	76.8433	145.465	0.0680841	1	0.911908
Stat1	103.406	200.278	0.0340027	1	0.946975
Pdcd1lg2	119.534	235.063	0.0222694	1	0.969728
Fhdc1	57.8697	115.95	0.0721663	1	0.990297
Prkab1	517.981	1057.25	0.000622649	0.120879	1.02793
Itsn1	410.78	840.112	0.000938282	0.158724	1.03042
Csf2rb	848.123	2209.38	9.1e-07	0.00055503	1.38025
Gpr174	43.6394	135.978	0.00339741	0.38523	1.61755
Phlda1	32.2552	107.517	0.00540617	0.523488	1.70627
2610034M16Rik	6.64078	99.0847	2.08e-06	0.00106451	3.71136
Down-regulated genes in Induced MEL cells close to common binding regions
Gene	shSCR	shFli-1	pval	padj	Log2 Fold change
Gp5	66.6286	5.34305	0.000719586	0.227689	-3.41438
F2r	798.046	184.335	2.01e-06	0.00432076	-2.10814
Fermt3	3015.51	1044.57	9.31e-05	0.0546688	-1.52859
Adamts20	77.1095	29.3868	0.0759291	1	-1.36205
Gp1ba	76.3609	29.3868	0.0797139	1	-1.34816
Gata2	56.1477	24.0437	0.166524	1	-1.19025
Tgfb1	1152.9	528.962	0.00594258	0.808441	-1.12256
Nrgn	328.651	150.941	0.0211372	1	-1.11743
Snn	57.645	26.7153	0.198889	1	-1.08133
Ppif	717.942	339.284	0.0114892	1	-1.07914
2810432L12Rik	107.055	50.759	0.107293	1	-1.06188
Zdhhc20	381.804	182.999	0.0242131	1	-1.05691
Itga4	304.695	154.948	0.0465245	1	-0.971023
Laptm4a	1101.24	573.042	0.0207864	1	-0.941215
Slc41a3	293.465	154.948	0.0613	1	-0.917028
Arrb2	476.133	252.459	0.0417005	1	-0.912637
Itga2b	3567.25	1908.8	0.0186278	1	-0.901792
Anubl1	53.1532	28.051	0.29483	1	-0.898457
Pf4	72.6177	40.0729	0.260648	1	-0.841867
Rab4a	188.656	105.525	0.124866	1	-0.832192
Fut8	705.964	396.721	0.0500387	1	-0.829878
Epn2	151.224	85.4888	0.157474	1	-0.815615
Diap1	854.194	494.232	0.0571938	1	-0.788146
Agxt2l2	59.8909	34.7298	0.340015	1	-0.769097
Psat1	3006.52	1800.61	0.0543295	1	-0.73929
Ptprj	390.788	233.758	0.107437	1	-0.738896
Ppa2	301.7	182.999	0.135827	1	-0.718189
Fam113b	50.9072	30.7225	0.410132	1	-0.710428
Frrs1	334.64	209.715	0.153519	1	-0.671625
Polr2e	848.205	553.006	0.135263	1	-0.616211
Tbrg4	548.002	360.656	0.164611	1	-0.602193
Up-regulated genes in Induced MEL cells close to common binding regions
Gene	shSCR	shFli-1	pval	padj	Log2 Fold change
Stat1	268.76	408.743	0.179769	1	0.603042
Bmpr2	123.525	191.014	0.235772	1	0.624777
B9d2	100.317	157.62	0.244656	1	0.646695
Rgs12	680.51	1089.98	0.0922791	1	0.678821
Prkab1	1053.33	1747.18	0.0628759	1	0.729524
Fhdc1	174.432	295.204	0.11587	1	0.755675
Ncf4	38.9291	66.7881	0.309928	1	0.763593
Inf2	1325.83	2365.64	0.0314444	1	0.834849
Csf2rb	2996.79	6795.02	0.00193972	0.432224	1.18079
Pdcd1lg2	95.8254	232.423	0.0153677	1	1.26949
Down-regulated genes in Non Induced MEL cells close to FLI-1 binding regions
Gene	shSCR	shFli-1	pval	padj	Log2 Fold change
Lat	83.4841	1.05409	1.4e-07	0.000111294	-5.36211
Shank3	276.067	122.275	0.00454241	0.474214	-1.16836
Micall2	166.02	83.2733	0.0401103	1	-0.986869
Fermt3	2812.85	1440.94	0.000385111	0.0836344	-0.964528
Pim1	1287.36	685.16	0.00179911	0.264966	-0.908922
Icam2	155.584	83.2733	0.0669085	1	-0.89379
Rab38	112.893	61.1374	0.113125	1	-0.87415
Abat	75.8947	41.1096	0.183502	1	-0.868734
Laptm4a	477.188	261.415	0.0122373	0.880876	-0.865727
F2r	1459.07	854.869	0.00689351	0.613379	-0.77058
Samd14	956.273	586.075	0.0186988	1	-0.705384
Zdhhc20	422.164	261.415	0.0496388	1	-0.689367
Fbxo48	74.946	46.3801	0.291054	1	-0.680693
Slc41a3	283.656	183.412	0.107368	1	-0.626288
Tspan32	569.21	372.095	0.061021	1	-0.611952
Fmnl1	1074.86	422.691	1.08e-05	0.00446687	-1.3444
P2rx1	203.967	106.463	0.0360551	1	-0.931546
Tsga14	92.971	50.5964	0.147841	1	-0.864943
Gm5088	266.58	154.952	0.0524164	1	-0.778872
Heatr2	309.271	181.304	0.0456355	1	-0.767182
Uba5	351.013	221.359	0.0712671	1	-0.662734
Ephb2	73.0486	46.3801	0.321726	1	-0.644192
Tnni3	1108.06	709.404	0.0282919	1	-0.642628
Ptk2b	270.375	174.979	0.113214	1	-0.62488
Fgl2	133.764	86.4356	0.214718	1	-0.624146
Cops7a	747.562	488.045	0.0478755	1	-0.614156
Up-regulated genes in Non Induced MEL cells close to FLI-1 binding regions
Gene	shSCR	shFli-1	pval	padj	Log2 Fold change
Mobkl1a	312.117	474.342	0.0757652	1	0.602264
Dab2ip	93.9196	143.357	0.215164	1	0.604858
Arl15	80.6381	128.599	0.192573	1	0.666744
C77080	116.688	189.737	0.117054	1	0.696614
Lmtk2	433.548	708.35	0.024693	1	0.706982
Lgals9	1102.37	1808.82	0.0103414	0.803056	0.713932
Bmpr2	81.5868	140.194	0.121747	1	0.773699
Maml2	33.2039	59.0292	0.263369	1	0.811503
Arhgef12	454.419	810.597	0.00711935	0.622884	0.833568
Gata2	49.3315	89.5979	0.160412	1	0.848015
Mylk3	76.8433	145.465	0.0680841	1	0.911908
Stat1	103.406	200.278	0.0340027	1	0.946975
Pdcd1lg2	119.534	235.063	0.0222694	1	0.969728
Fhdc1	57.8697	115.95	0.0721663	1	0.990297
Prkab1	517.981	1057.25	0.000622649	0.120879	1.02793
Itsn1	410.78	840.112	0.000938282	0.158724	1.03042
Csf2rb	848.123	2209.38	9.1e-07	0.00055503	1.38025
Gpr174	43.6394	135.978	0.00339741	0.38523	1.61755
Phlda1	32.2552	107.517	0.00540617	0.523488	1.70627
2610034M16Rik	6.64078	99.0847	2.08e-06	0.00106451	3.71136
Nf1	556.877	850.653	0.0444058	1	0.610318
Akt1	2858.38	4373.43	0.0195952	1	0.613391
Il6ra	51.2289	79.0569	0.323601	1	0.616178
Cwf19l2	384.217	600.833	0.0465771	1	0.643692
Mdm4	233.376	367.878	0.0707861	1	0.65432
Jmjd1c	254.247	405.826	0.0572356	1	0.672516
Atg12	167.917	269.848	0.085382	1	0.681168
Cdkn1a	209.659	337.31	0.0657756	1	0.683435
Antxr2	66.4078	108.572	0.202021	1	0.700885
Spred2	134.713	220.305	0.0953387	1	0.705479
Ptpn12	554.98	914.952	0.0170588	1	0.72024
[truncated: 4,604 more rows]
