# Supplementary material for: Interplay between FLI-1 and the LDB1 complex in murine erythroleukemia cells and during megakaryopoiesis
Source: iScience. 2021 Feb 20;24(3):102210. doi: 10.1016/j.isci.2021.102210 (PMC7940982; doi:10.1016/j.isci.2021.102210)
Supplement: Table S5. GO terms enriched in the list of upregulated genes near FLI-1 binding regions in non-induced MEL cells, related to Figure 4 [file mmc4.xlsx]

## Sheet: Table S5
Table S5: GO terms enriched in the list of up-regulated genes near FLI-1 binding regions in non-induced MEL cells (Related to Figure 4)
GO biological process complete	Total	Common	FLI-1 only
regulation of apoptotic process (GO:0042981)	3.76E-02
regulation of phosphorylation (GO:0042325)	4.11E-02
regulation of protein modification process (GO:0031399)	7.07E-03
regulation of programmed cell death (GO:0043067)	4.49E-02
regulation of cell death (GO:0010941)	4.82E-02
negative regulation of immune system process (GO:0002683)	2.78E-02
positive regulation of cell differentiation (GO:0045597)	2.22E-02	1.61E-02
cellular response to organic substance (GO:0071310)	4.82E-03	4.17E-02
regulation of signal transduction (GO:0009966)	3.54E-03	1.11E-02
regulation of cell communication (GO:0010646)	2.71E-02	1.54E-02
regulation of signaling (GO:0023051)	2.98E-02	1.71E-02
regulation of leukocyte degranulation (GO:0043300)		1.65E-02
positive regulation of cell communication (GO:0010647)		3.10E-02
positive regulation of signaling (GO:0023056)		3.25E-02
positive regulation of cellular process (GO:0048522)		6.67E-03
positive regulation of biological process (GO:0048518)		2.69E-03
carbohydrate biosynthetic process (GO:0016051)			4.27E-02
