# Supplementary material for: Interplay between FLI-1 and the LDB1 complex in murine erythroleukemia cells and during megakaryopoiesis
Source: iScience. 2021 Feb 20;24(3):102210. doi: 10.1016/j.isci.2021.102210 (PMC7940982; doi:10.1016/j.isci.2021.102210)
Supplement: Table S6. GO terms enriched in the list of misregulated genes in induced MEL cells near FLI-1 binding regions, related to Figure 4 [file mmc5.xlsx]

## Sheet: Table S6
Table S6: GO terms enriched in the mis-regulated genes in induced MEL cells near FLI-1 binding regions (Related to Figure 4)
	Down-regulated						Up-regulated
GO biological process complete	Total	Common	FLI-1 only			GO biological process complete	Total	Common	FLI-1 only
blood coagulation (GO:0007596)	0.00207	0.00433				regulation of cell size (GO:0008361)	0.0146
coagulation (GO:0050817)	0.0022	0.00455				regulation of cellular component size (GO:0032535)	0.000476
hemostasis (GO:0007599)	0.00235	0.00479				regulation of anatomical structure size (GO:0090066)	0.0161
platelet activation (GO:0030168)	0.00017	0.00223				homeostatic process (GO:0042592)	0.00437
positive regulation of cell migration (GO:0030335)	3.43e-05	5.32e-06				regulation of biological quality (GO:0065008)	0.00292
positive regulation of cell motility (GO:2000147)	5.77e-05	8.16e-06				cellular response to oxygen-containing compound (GO:1901701)	0.0318
positive regulation of cellular component movement (GO:0051272)	8.8e-05	1.16e-05				regulation of anatomical structure morphogenesis (GO:0022603)	0.0242	0.00428
positive regulation of locomotion (GO:0040017)	0.000132	1.62e-05				regulation of cellular component organization (GO:0051128)	0.00109	0.0234
regulation of blood coagulation (GO:0030193)	0.00271	0.0172				transmembrane transport (GO:0055085)	0.0161		0.0389
regulation of body fluid levels (GO:0050878)	0.000431	0.0215				transport (GO:0006810)	0.000695		0.0184
regulation of cell migration (GO:0030334)	0.00159	0.00171				establishment of localization (GO:0051234)	0.00176		0.035
regulation of cell motility (GO:2000145)	0.00343	0.00305				localization (GO:0051179)	0.00151		0.0162
regulation of cellular component movement (GO:0051270)	0.00297	0.00829				positive regulation of multicellular organismal process (GO:0051240)		0.00402
regulation of coagulation (GO:0050818)	0.00374	0.0218				regulation of multicellular organismal process (GO:0051239)		0.0127
regulation of hemostasis (GO:1900046)	0.00271	0.0172
regulation of locomotion (GO:0040012)	0.0115	0.00766
wound healing (GO:0042060)	0.014	0.0379
cellular component biogenesis (GO:0044085)	0.00429		0.00741
cellular component organization or biogenesis (GO:0071840)	0.00156		0.0252
regulation of biological quality (GO:0065008)	0.0391
regulation of cell communication (GO:0010646)	0.0352
regulation of leukocyte migration (GO:0002685)	0.00787
regulation of platelet activation (GO:0010543)	0.0132
ribosome biogenesis (GO:0042254)	0.0252		5.35e-05
ribosomal large subunit biogenesis (GO:0042273)			0.0451
ribonucleoprotein complex biogenesis (GO:0022613)			0.000182
ncRNA processing (GO:0034470)			0.0426
ncRNA metabolic process (GO:0034660)			0.0315
GO biological process complete	Total	Common	FLI-1 only
blood coagulation (GO:0007596)	0.00207	0.00433
coagulation (GO:0050817)	0.0022	0.00455
platelet activation (GO:0030168)	0.00017	0.00223
regulation of blood coagulation (GO:0030193)	0.00271	0.0172
regulation of coagulation (GO:0050818)	0.00374	0.0218
regulation of platelet activation (GO:0010543)	0.0132
	0.00374
	0.00017	0.00374	0.0218
