# Supplementary material for: Interplay between FLI-1 and the LDB1 complex in murine erythroleukemia cells and during megakaryopoiesis
Source: iScience. 2021 Feb 20;24(3):102210. doi: 10.1016/j.isci.2021.102210 (PMC7940982; doi:10.1016/j.isci.2021.102210)
Supplement: Table S7. GO terms enriched in the list of misregulated genes near FLI-1 binding regions in MkP, related to Figure 4 [file mmc6.xlsx]

## Sheet: Table S7
Table S7: GO terms enriched in the list of mis-regulated genes near FLI-1 binding regions in MkP (Related to Figure 4)
	Down-regulated					Up-regulated
GO biological process complete	Total	Common	FLI-1 only		GO biological process complete	Total	Common	FLI-1 only
Golgi vesicle transport (GO:0048193)	2.65E-02				translation (GO:0006412)	5.02E-05		1.45E-04
positive regulation of response to external stimulus (GO:0032103)	2.89E-02				peptide biosynthetic process (GO:0043043)	1.95E-04		4.85E-04
regulation of body fluid levels (GO:0050878)	4.93E-03	2.85E-02			amide biosynthetic process (GO:0043604)	2.27E-04		2.21E-04
organelle localization (GO:0051640)	1.13E-02				peptide metabolic process (GO:0006518)	3.06E-03		2.27E-03
cellular macromolecule localization (GO:0070727)	5.66E-07		1.05E-06		cellular amide metabolic process (GO:0043603)	3.47E-02		2.66E-02
cellular protein localization (GO:0034613)	1.85E-06		1.60E-06		organonitrogen compound biosynthetic process (GO:1901566)	9.36E-03		2.82E-02
intracellular protein transport (GO:0006886)	4.96E-02		4.64E-02		cellular protein metabolic process (GO:0044267)	4.29E-12		6.45E-10
cellular response to stress (GO:0033554)	4.95E-06		2.14E-04		phosphate-containing compound metabolic process (GO:0006796)	1.05E-05		1.04E-02
intracellular transport (GO:0046907)	8.87E-05		8.40E-05		phosphorus metabolic process (GO:0006793)	2.01E-05		1.13E-02
cellular localization (GO:0051641)	7.97E-10		9.57E-08		cellular protein modification process (GO:0006464)	3.66E-06		6.50E-04
peptide transport (GO:0015833)	1.12E-04		3.18E-03		protein modification process (GO:0036211)	3.66E-06		6.50E-04
establishment of localization in cell (GO:0051649)	5.69E-06		2.61E-05		cellular macromolecule metabolic process (GO:0044260)	1.19E-16		3.90E-14
intracellular signal transduction (GO:0035556)	8.09E-06	1.05E-05			cellular nitrogen compound biosynthetic process (GO:0044271)	1.30E-05		9.69E-05
amide transport (GO:0042886)	1.39E-04		5.79E-03		macromolecule biosynthetic process (GO:0009059)	3.02E-06		8.33E-05
protein transport (GO:0015031)	2.66E-04		8.24E-03		macromolecule modification (GO:0043412)	2.71E-06		1.15E-03
establishment of protein localization (GO:0045184)	3.23E-04		5.62E-03		cellular macromolecule biosynthetic process (GO:0034645)	2.05E-05		1.52E-04
regulation of response to stress (GO:0080134)	7.33E-04	2.00E-03			protein metabolic process (GO:0019538)	4.35E-08		5.87E-06
vesicle-mediated transport (GO:0016192)	8.04E-04				organic substance biosynthetic process (GO:1901576)	1.12E-06		1.55E-04
protein localization (GO:0008104)	9.06E-07		3.18E-05		cellular nitrogen compound metabolic process (GO:0034641)	3.98E-06		7.49E-06
nitrogen compound transport (GO:0071705)	6.44E-04				cellular biosynthetic process (GO:0044249)	1.41E-05		5.62E-04
regulation of intracellular signal transduction (GO:1902531)	3.88E-04	1.94E-08			biosynthetic process (GO:0009058)	2.16E-06		2.66E-04
macromolecule localization (GO:0033036)	4.61E-06		2.85E-04		organonitrogen compound metabolic process (GO:1901564)	6.90E-08		4.34E-06
regulation of apoptotic process (GO:0042981)	4.70E-03				cellular metabolic process (GO:0044237)	1.47E-17		2.13E-14
organic substance transport (GO:0071702)	7.65E-04		4.08E-02		macromolecule metabolic process (GO:0043170)	2.61E-12		4.47E-10
regulation of programmed cell death (GO:0043067)	7.61E-03				gene expression (GO:0010467)	3.92E-03		2.91E-02
regulation of cell death (GO:0010941)	2.45E-03				nitrogen compound metabolic process (GO:0006807)	3.71E-13		8.50E-11
positive regulation of multicellular organismal process (GO:0051240)	1.47E-03				primary metabolic process (GO:0044238)	1.28E-13		2.55E-10
cellular component biogenesis (GO:0044085)	8.45E-04				organic substance metabolic process (GO:0071704)	3.49E-14		1.27E-10
organelle organization (GO:0006996)	1.37E-04		5.66E-03		negative regulation of cellular process (GO:0048523)	8.65E-07	4.88E-02	4.45E-03
regulation of signal transduction (GO:0009966)	9.73E-04	9.36E-10			metabolic process (GO:0008152)	2.27E-14		4.80E-11
regulation of localization (GO:0032879)	9.55E-04	1.47E-04			negative regulation of biological process (GO:0048519)	1.02E-06		2.51E-03
establishment of localization (GO:0051234)	1.08E-05		9.63E-04		regulation of cellular metabolic process (GO:0031323)	1.00E-07	2.99E-03	2.98E-03
transport (GO:0006810)	3.84E-05		3.77E-03		regulation of metabolic process (GO:0019222)	1.89E-08	1.15E-03	1.18E-03
cellular protein modification process (GO:0006464)	4.07E-02		4.53E-02		regulation of nitrogen compound metabolic process (GO:0051171)	4.68E-07	2.90E-03	1.07E-02
protein modification process (GO:0036211)	4.07E-02		4.53E-02		regulation of primary metabolic process (GO:0080090)	2.87E-07	3.65E-03	6.50E-03
regulation of multicellular organismal process (GO:0051239)	4.17E-04	4.05E-02			regulation of macromolecule metabolic process (GO:0060255)	2.02E-07	2.49E-03	5.73E-03
regulation of cellular component organization (GO:0051128)	1.47E-02				cellular process (GO:0009987)	1.18E-12		3.15E-09
localization (GO:0051179)	2.91E-08	9.70E-03	4.76E-04		nervous system process (GO:0050877)	1.56E-02		4.22E-02
regulation of response to stimulus (GO:0048583)	1.07E-05	3.41E-09			G protein-coupled receptor signaling pathway (GO:0007186)	1.01E-04		1.03E-02
response to stress (GO:0006950)	1.20E-03	3.10E-02			sensory perception (GO:0007600)	1.35E-04		6.10E-03
macromolecule modification (GO:0043412)	3.09E-02		2.37E-02		sensory perception of smell (GO:0007608)	5.36E-10		3.80E-07
cellular protein metabolic process (GO:0044267)	6.67E-03		3.73E-03		sensory perception of chemical stimulus (GO:0007606)	2.31E-11		3.84E-08
regulation of cell communication (GO:0010646)	3.91E-03	5.44E-09			negative regulation of protein modification process (GO:0031400)	1.39E-02
regulation of signaling (GO:0023051)	4.21E-03	7.13E-09			negative regulation of phosphorus metabolic process (GO:0010563)	3.46E-02	2.59E-02
cellular macromolecule metabolic process (GO:0044260)	8.85E-07		1.23E-06		negative regulation of phosphate metabolic process (GO:0045936)	3.46E-02	2.59E-02
negative regulation of cellular process (GO:0048523)	6.74E-05				protein phosphorylation (GO:0006468)	1.23E-02
nucleic acid metabolic process (GO:0090304)	3.54E-02		4.60E-02		phosphorylation (GO:0016310)	7.85E-04
cellular component organization or biogenesis (GO:0071840)	4.45E-06		2.94E-04		regulation of transferase activity (GO:0051338)	2.21E-02
regulation of biological quality (GO:0065008)	3.68E-03				negative regulation of cellular protein metabolic process (GO:0032269)	2.25E-02
positive regulation of cellular process (GO:0048522)	1.24E-05	4.62E-03			positive regulation of catalytic activity (GO:0043085)	4.74E-02
nucleobase-containing compound metabolic process (GO:0006139)	1.68E-02		4.36E-02		positive regulation of molecular function (GO:0044093)	1.06E-02
cellular metabolic process (GO:0044237)	3.07E-10		1.16E-08		regulation of protein modification process (GO:0031399)	6.81E-04	7.31E-04
negative regulation of biological process (GO:0048519)	1.91E-04				regulation of catalytic activity (GO:0050790)	9.94E-04
cellular aromatic compound metabolic process (GO:0006725)	2.68E-02				intracellular signal transduction (GO:0035556)	3.15E-02
positive regulation of biological process (GO:0048518)	6.79E-06	2.92E-02	3.20E-02		regulation of protein phosphorylation (GO:0001932)	4.31E-02	3.92E-02
heterocycle metabolic process (GO:0046483)	3.50E-02				regulation of phosphorylation (GO:0042325)	2.23E-02	1.51E-02
cellular component organization (GO:0016043)	1.16E-03				regulation of phosphate metabolic process (GO:0019220)	7.63E-03	3.21E-03
macromolecule metabolic process (GO:0043170)	4.61E-06		1.47E-05		regulation of phosphorus metabolic process (GO:0051174)	7.70E-03	3.25E-03
cellular nitrogen compound metabolic process (GO:0034641)	3.38E-02				regulation of cellular protein metabolic process (GO:0032268)	2.83E-05	2.76E-04
regulation of primary metabolic process (GO:0080090)	1.77E-03				regulation of protein metabolic process (GO:0051246)	1.57E-05	7.80E-04
regulation of nitrogen compound metabolic process (GO:0051171)	5.42E-03				regulation of molecular function (GO:0065009)	8.31E-05
regulation of metabolic process (GO:0019222)	5.83E-04		3.89E-02		negative regulation of macromolecule metabolic process (GO:0010605)	3.58E-04
regulation of macromolecule metabolic process (GO:0060255)	3.00E-03				negative regulation of nitrogen compound metabolic process (GO:0051172)	2.38E-03
nitrogen compound metabolic process (GO:0006807)	8.06E-06		5.74E-05		negative regulation of cellular metabolic process (GO:0031324)	8.49E-04
regulation of cellular metabolic process (GO:0031323)	3.97E-03				negative regulation of metabolic process (GO:0009892)	1.87E-04
primary metabolic process (GO:0044238)	6.88E-06		1.62E-04		regulation of cellular component organization (GO:0051128)	4.12E-02
metabolic process (GO:0008152)	2.29E-07		2.63E-06		positive regulation of protein metabolic process (GO:0051247)		5.94E-03
organic substance metabolic process (GO:0071704)	5.48E-06		1.82E-04		positive regulation of cellular protein metabolic process (GO:0032270)		1.71E-02
cellular process (GO:0009987)	1.94E-15	2.49E-04	1.40E-09		positive regulation of metabolic process (GO:0009893)		5.47E-03
biological regulation (GO:0065007)	9.32E-04	2.66E-02			positive regulation of macromolecule metabolic process (GO:0010604)		2.93E-02
regulation of biological process (GO:0050789)	1.93E-02				cellular developmental process (GO:0048869)		8.11E-03
biological_process (GO:0008150)	1.01E-03				cell differentiation (GO:0030154)		3.40E-02
nervous system process (GO:0050877)	4.51E-03		9.75E-04		positive regulation of biological process (GO:0048518)		2.01E-04
sensory perception (GO:0007600)	4.69E-04		8.53E-04		positive regulation of cellular process (GO:0048522)		2.42E-02
G protein-coupled receptor signaling pathway (GO:0007186)	3.98E-05		1.00E-04		biological regulation (GO:0065007)		1.44E-02
sensory perception of chemical stimulus (GO:0007606)	1.27E-19		5.17E-15
blood coagulation (GO:0007596)		1.05E-02
coagulation (GO:0050817)		1.12E-02
hemostasis (GO:0007599)		1.20E-02
regulation of Rho protein signal transduction (GO:0035023)		4.50E-03
cell-substrate adhesion (GO:0031589)		1.81E-02
regulation of small GTPase mediated signal transduction (GO:0051056)		3.57E-02
wound healing (GO:0042060)		4.33E-02
response to wounding (GO:0009611)		2.04E-02
actin cytoskeleton organization (GO:0030036)		4.59E-02
positive regulation of cell motility (GO:2000147)		2.18E-02
regulation of cell migration (GO:0030334)		4.26E-05
positive regulation of cellular component movement (GO:0051272)		3.23E-02
regulation of cell motility (GO:2000145)		3.15E-05
cardiovascular system development (GO:0072358)		3.56E-02
central nervous system development (GO:0007417)		5.76E-04
positive regulation of locomotion (GO:0040017)		4.73E-02
regulation of cellular component movement (GO:0051270)		1.45E-05
positive regulation of intracellular signal transduction (GO:1902533)		1.48E-05
brain development (GO:0007420)		2.78E-02
regulation of response to external stimulus (GO:0032101)		5.72E-03
regulation of locomotion (GO:0040012)		1.85E-04
cell migration (GO:0016477)		3.72E-02
positive regulation of signal transduction (GO:0009967)		2.82E-06
localization of cell (GO:0051674)		2.78E-02
cell motility (GO:0048870)		2.78E-02
positive regulation of cell communication (GO:0010647)		2.27E-06
positive regulation of signaling (GO:0023056)		2.58E-06
cytoskeleton organization (GO:0007010)		1.70E-02
positive regulation of response to stimulus (GO:0048584)		7.37E-05
anatomical structure morphogenesis (GO:0009653)		1.01E-02
nervous system development (GO:0007399)		3.01E-02
cellular developmental process (GO:0048869)		7.37E-05
cell differentiation (GO:0030154)		2.81E-04
system development (GO:0048731)		1.56E-03
developmental process (GO:0032502)		1.47E-05
multicellular organism development (GO:0007275)		5.57E-04
anatomical structure development (GO:0048856)		2.58E-04
multicellular organismal process (GO:0032501)		4.22E-06
protein localization to organelle (GO:0033365)			4.60E-02
